# Supplementary material for: Bayesian State-Space Modelling of Conventional Acoustic Tracking Provides Accurate Descriptors of Home Range Behavior in a Small-Bodied Coastal Fish Species
Source: PLoS One. 2016 Apr 27;11(4):e0154089. doi: 10.1371/journal.pone.0154089 (PMC4847866; doi:10.1371/journal.pone.0154089)
Supplement: S1 Dataset — (ZIP) [file pone.0154089.s002.zip]

Archive with 2 entries (2 files):
- dataset.csv
- receivers.csv
