# Supplementary material for: Bayesian State-Space Modelling of Conventional Acoustic Tracking Provides Accurate Descriptors of Home Range Behavior in a Small-Bodied Coastal Fish Species
Source: PLoS One. 2016 Apr 27;11(4):e0154089. doi: 10.1371/journal.pone.0154089 (PMC4847866; doi:10.1371/journal.pone.0154089)
Supplement: S1 Dataset — (ZIP) [file pone.0154089.s002.zip › dataset.csv]

Date	id	X368	X376	X374	X362	X369	X373	X355	X372	X10372	X357	X366	X361	X370	X364	X417	X360	X10370	X10373	X363	X10374	X10371
2011-08-01 07:15:00	201102	0	0	0	0	0	0	0	0	0	0	0	10	6	0	0	0	2	7	2	0	0
2011-08-01 07:30:00	201102	0	0	0	0	0	0	0	0	0	0	0	13	9	0	0	0	2	15	6	0	0
2011-08-01 07:45:00	201102	0	0	0	0	0	0	0	0	0	0	0	5	9	0	0	0	1	13	4	2	0
2011-08-01 08:00:00	201102	0	0	0	0	1	0	0	0	0	0	0	5	10	0	0	0	1	15	8	2	0
2011-08-01 08:15:00	201102	0	0	0	0	0	0	0	0	0	0	0	10	12	0	0	0	2	14	4	2	0
2011-08-01 08:30:00	201102	0	0	0	0	0	0	0	0	0	0	0	7	13	0	0	0	0	13	8	1	0
2011-08-01 08:45:00	201102	0	0	0	0	0	0	0	0	0	0	0	4	8	0	0	0	0	12	5	1	0
2011-08-01 09:00:00	201102	0	0	0	0	0	0	0	0	0	0	0	4	6	0	0	0	0	7	4	1	0
2011-08-01 09:15:00	201102	0	0	0	0	0	0	0	0	0	0	1	8	11	0	0	0	0	13	6	0	0
2011-08-01 09:30:00	201102	0	0	0	0	0	0	0	0	0	0	0	9	11	1	0	0	1	12	9	2	0
2011-08-01 09:45:00	201102	0	0	0	0	2	1	0	0	0	0	4	12	10	1	0	0	3	13	11	2	0
2011-08-01 10:00:00	201102	0	0	0	0	0	2	1	0	0	0	4	8	13	1	0	0	2	14	8	5	0
2011-08-01 10:15:00	201102	0	0	1	0	0	0	0	0	0	0	2	10	13	0	0	0	2	9	9	4	0
2011-08-01 10:30:00	201102	0	0	0	0	0	4	0	1	0	0	1	11	11	1	0	0	3	14	11	6	0
2011-08-01 10:45:00	201102	0	0	1	0	1	1	0	0	0	0	1	13	10	1	0	0	3	14	10	4	0
2011-08-01 11:00:00	201102	0	0	0	0	0	0	0	0	0	0	0	8	8	0	0	0	1	15	8	1	0
2011-08-01 11:15:00	201102	0	0	0	0	0	1	0	0	0	0	0	8	8	2	0	0	0	11	8	0	0
2011-08-01 11:30:00	201102	0	0	0	0	0	0	0	0	0	0	0	2	4	1	0	0	4	8	5	2	0
2011-08-01 11:45:00	201102	0	0	0	0	0	0	0	0	0	0	2	7	12	0	0	0	2	7	6	1	0
2011-08-01 12:00:00	201102	0	0	0	0	0	0	0	0	0	0	2	6	13	0	0	0	6	9	4	2	0
2011-08-01 12:15:00	201102	0	0	0	0	0	1	0	0	0	0	2	7	12	0	0	0	7	11	3	4	0
2011-08-01 12:30:00	201102	0	0	0	0	0	0	0	0	0	0	0	6	8	0	0	0	8	10	12	5	0
2011-08-01 12:45:00	201102	0	0	0	0	0	0	0	0	0	0	3	2	7	1	0	0	5	9	4	2	0
2011-08-01 13:00:00	201102	0	0	0	0	0	0	0	0	0	0	1	4	7	0	0	0	1	9	8	2	0
2011-08-01 13:15:00	201102	0	0	0	0	0	0	0	0	0	0	2	5	7	1	0	0	5	11	6	2	0
2011-08-02 07:00:00	201102	0	0	0	0	0	0	0	0	0	0	0	8	6	0	0	0	0	8	4	0	0
2011-08-02 07:15:00	201102	0	0	0	0	0	0	0	0	0	0	0	9	13	0	0	0	1	12	4	0	0
2011-08-02 07:30:00	201102	0	0	0	0	1	0	0	0	0	0	0	4	11	0	0	0	2	16	8	1	0
2011-08-02 07:45:00	201102	0	0	0	0	0	0	0	0	0	0	0	6	6	0	0	0	0	16	12	2	0
2011-08-02 08:00:00	201102	0	0	0	0	0	0	0	0	0	0	0	6	12	0	0	0	0	15	4	1	0
2011-08-02 08:15:00	201102	0	0	0	0	0	0	0	0	0	0	0	5	10	0	0	0	0	8	10	1	0
2011-08-02 08:30:00	201102	0	0	0	0	0	0	1	0	0	0	0	9	7	0	0	0	0	10	6	0	0
2011-08-02 08:45:00	201102	0	0	0	0	0	0	0	0	0	0	0	9	12	0	0	0	1	12	6	2	0
2011-08-02 09:00:00	201102	0	0	0	0	0	0	0	0	0	0	0	4	10	0	0	0	1	13	5	1	0
2011-08-02 09:15:00	201102	0	0	0	0	0	0	0	0	0	0	0	5	11	0	0	0	2	10	6	0	0
2011-08-02 09:30:00	201102	0	0	0	0	0	0	0	0	0	0	0	6	12	0	0	0	5	12	7	0	0
2011-08-02 09:45:00	201102	0	0	0	0	0	0	1	0	0	0	0	12	12	0	0	0	2	10	3	0	0
2011-08-02 10:00:00	201102	0	0	0	0	0	0	0	0	0	0	0	7	13	0	0	0	11	15	7	2	0
2011-08-02 10:15:00	201102	0	0	0	0	0	0	0	0	0	0	2	7	10	0	0	0	9	10	7	2	0
2011-08-02 10:30:00	201102	0	0	0	0	0	1	0	0	0	0	4	7	12	0	0	0	4	13	9	2	0
2011-08-02 10:45:00	201102	0	0	0	0	0	0	0	0	0	0	0	5	12	0	0	0	4	10	6	1	0
2011-08-02 11:00:00	201102	0	0	0	0	0	0	0	0	0	0	0	3	6	0	0	0	2	9	5	0	0
2011-08-02 11:15:00	201102	0	0	0	0	0	0	0	0	0	0	0	3	9	0	0	0	2	11	3	0	0
2011-08-02 11:30:00	201102	0	0	0	0	0	0	0	0	0	0	0	3	7	0	0	0	3	8	6	1	0
2011-08-02 11:45:00	201102	0	0	0	0	0	0	0	0	0	0	0	7	6	0	0	0	1	10	0	1	0
2011-08-02 12:00:00	201102	0	0	0	0	0	2	0	0	0	0	0	6	9	0	0	0	6	11	8	0	0
2011-08-02 12:15:00	201102	0	0	0	0	0	0	0	0	0	0	0	5	4	0	0	0	8	11	3	1	0
2011-08-02 12:30:00	201102	0	0	0	0	0	0	0	0	0	0	0	4	7	0	0	0	7	12	7	2	0
2011-08-02 12:45:00	201102	0	0	0	0	0	0	0	0	0	0	0	5	9	0	0	0	6	9	8	7	0
2011-08-02 13:00:00	201102	0	0	0	0	0	0	0	0	0	0	0	3	9	0	0	0	1	12	5	3	0
2011-08-02 13:15:00	201102	0	0	0	0	0	0	0	0	0	0	0	6	9	0	0	0	1	13	4	0	0
2011-08-02 13:30:00	201102	0	0	0	0	0	0	0	0	0	0	0	4	7	0	0	0	5	12	3	1	0
2011-08-02 13:45:00	201102	0	0	0	0	0	0	0	0	0	0	0	12	7	0	0	0	6	12	3	1	0
2011-08-02 14:00:00	201102	0	0	0	0	0	0	0	0	0	0	0	8	7	0	0	0	4	14	5	0	0
2011-08-02 14:15:00	201102	0	0	0	0	0	0	0	0	0	0	0	2	1	0	0	0	2	9	4	0	0
2011-08-02 14:30:00	201102	0	0	0	0	0	0	0	0	0	0	0	7	5	0	0	0	2	7	4	0	0
2011-08-02 14:45:00	201102	0	0	0	0	0	0	0	0	0	0	1	6	8	0	0	0	7	12	4	1	0
2011-08-02 15:00:00	201102	0	0	0	0	0	0	0	0	0	0	0	7	7	0	0	0	5	10	3	1	0
2011-08-02 15:15:00	201102	0	0	0	0	0	0	0	0	0	0	0	7	7	0	0	0	3	13	8	1	0
2011-08-02 15:30:00	201102	0	0	0	0	0	0	0	0	0	0	0	2	10	0	0	0	5	11	6	1	0
2011-08-02 15:45:00	201102	0	0	0	0	0	0	0	0	0	0	0	6	9	0	0	0	4	12	6	4	0
2011-08-02 16:00:00	201102	0	0	0	0	0	0	0	0	0	0	0	5	7	0	0	0	5	11	9	2	0
2011-08-02 16:15:00	201102	0	0	0	0	0	0	0	0	0	0	0	3	7	0	0	0	4	11	2	0	0
2011-08-02 16:30:00	201102	0	0	0	0	0	0	0	0	0	0	0	8	5	0	0	0	4	13	3	0	0
2011-08-02 16:45:00	201102	0	0	0	0	0	0	0	0	0	0	0	5	9	0	0	0	2	15	8	2	0
2011-08-02 17:00:00	201102	0	0	0	0	0	0	0	0	0	0	0	6	9	0	0	0	7	12	7	1	0
2011-08-02 17:15:00	201102	0	0	0	0	0	0	0	0	0	0	0	2	11	0	0	0	10	11	6	1	0
2011-08-02 17:30:00	201102	0	0	0	0	0	0	0	0	0	0	3	6	10	0	0	0	13	10	6	2	0
2011-08-02 17:45:00	201102	0	0	0	0	0	3	0	0	0	0	1	8	9	1	0	0	10	12	4	1	0
2011-08-02 18:00:00	201102	0	0	0	0	0	7	0	0	0	0	0	7	10	1	0	0	8	13	9	3	0
2011-08-02 18:15:00	201102	0	0	0	0	0	2	0	0	0	0	0	9	7	2	0	0	8	13	6	0	0
2011-08-02 18:30:00	201102	0	0	0	0	0	0	0	0	0	0	0	8	7	0	0	0	15	10	8	2	0
2011-08-02 18:45:00	201102	0	0	0	0	0	0	0	0	0	0	0	9	6	0	0	0	13	11	10	4	0
2011-08-02 19:00:00	201102	0	0	0	0	0	0	0	0	0	0	1	3	6	0	0	0	10	12	8	4	0
2011-08-02 19:15:00	201102	0	0	0	0	0	0	0	0	0	0	1	4	7	1	0	0	10	12	11	11	0
2011-08-02 19:30:00	201102	0	0	0	0	0	0	0	0	0	0	0	6	11	1	0	0	11	7	5	4	0
2011-08-02 19:45:00	201102	0	0	0	0	0	0	0	0	0	0	0	4	8	0	0	0	6	14	8	2	0
2011-08-02 20:00:00	201102	0	0	0	0	0	0	0	0	0	0	0	8	4	0	0	0	9	13	8	1	0
2011-08-02 20:15:00	201102	0	0	0	0	0	0	0	0	0	0	0	6	8	0	0	0	8	14	4	2	0
2011-08-02 20:30:00	201102	0	0	0	0	0	0	0	0	0	0	0	4	7	0	0	0	10	14	6	0	0
2011-08-02 20:45:00	201102	0	0	0	0	0	0	0	0	0	0	0	9	11	0	0	0	10	12	4	3	0
2011-08-02 21:00:00	201102	0	0	0	0	0	0	0	0	0	0	0	11	4	0	0	0	2	13	5	0	0
2011-08-03 07:15:00	201102	0	0	0	0	0	0	0	0	0	0	0	4	8	0	0	0	2	11	2	0	0
2011-08-03 07:30:00	201102	0	0	0	0	0	0	0	0	0	0	0	8	9	0	0	0	2	14	3	3	0
2011-08-03 07:45:00	201102	0	0	0	0	0	0	0	0	0	0	0	10	13	0	0	0	4	15	12	3	0
2011-08-03 08:00:00	201102	0	0	0	0	0	0	0	0	0	0	0	9	12	0	0	0	6	13	10	0	0
2011-08-03 08:15:00	201102	0	0	0	0	0	0	0	0	0	0	0	9	13	0	0	0	8	14	13	0	0
2011-08-03 08:30:00	201102	0	0	0	0	0	0	0	0	0	0	0	10	11	0	0	0	4	14	8	0	0
2011-08-03 08:45:00	201102	0	0	0	0	0	0	0	0	0	0	0	7	14	0	0	0	8	12	7	0	0
2011-08-03 09:00:00	201102	0	0	0	0	0	0	0	0	0	0	0	8	17	0	0	0	8	12	12	1	0
2011-08-03 09:15:00	201102	0	0	0	0	0	0	0	0	0	0	0	3	10	0	0	0	8	11	6	0	0
2011-08-03 09:30:00	201102	0	0	0	0	0	0	0	0	0	0	0	3	11	0	0	0	10	13	8	0	0
2011-08-03 09:45:00	201102	0	0	0	0	0	0	0	0	0	0	0	11	8	0	0	0	10	10	8	1	0
2011-08-03 10:00:00	201102	0	0	0	0	0	0	0	0	0	0	0	4	8	0	0	0	9	9	10	1	0
2011-08-03 10:15:00	201102	0	0	0	0	0	0	0	0	0	0	0	6	11	0	0	0	8	15	8	1	0
2011-08-03 10:30:00	201102	0	0	0	0	0	0	0	0	0	0	0	3	12	0	0	0	9	13	8	1	0
2011-08-03 10:45:00	201102	0	0	0	0	0	0	0	1	0	0	0	5	9	0	0	0	8	12	14	1	0
2011-08-03 11:00:00	201102	0	0	0	0	0	0	0	1	0	0	0	2	9	0	0	0	12	2	10	5	0
2011-08-03 11:15:00	201102	0	0	0	0	0	0	0	0	0	0	4	2	11	0	0	0	7	1	11	6	0
2011-08-03 11:30:00	201102	0	0	0	0	0	0	0	1	0	0	1	6	6	0	0	0	8	1	8	9	0
2011-08-03 11:45:00	201102	0	0	0	0	0	0	0	2	0	0	0	7	12	0	0	0	4	11	8	7	0
2011-08-03 12:00:00	201102	0	0	0	0	0	0	0	0	0	0	0	1	5	0	0	0	8	12	8	2	0
2011-08-03 12:15:00	201102	0	0	0	0	0	0	0	0	0	0	1	3	6	0	0	0	2	14	5	3	0
2011-08-03 12:30:00	201102	0	0	0	0	0	0	0	1	0	0	0	3	8	0	0	0	10	7	5	3	0
2011-08-03 12:45:00	201102	0	0	0	0	0	0	0	5	0	0	2	2	7	0	0	0	9	11	6	6	0
2011-08-03 13:00:00	201102	0	0	0	0	0	0	0	0	0	0	0	3	8	0	0	0	5	12	5	4	0
2011-08-03 13:15:00	201102	0	0	0	0	0	0	0	0	0	0	0	1	5	0	0	0	5	11	5	3	0
2011-08-03 13:30:00	201102	0	0	0	0	0	0	0	0	0	0	1	1	11	0	0	0	5	7	7	8	0
2011-08-03 13:45:00	201102	0	0	0	0	0	0	0	0	0	0	0	4	8	0	0	0	2	13	8	11	0
2011-08-03 14:00:00	201102	0	0	0	0	0	0	0	0	0	0	0	2	8	0	0	0	3	12	8	1	0
2011-08-03 14:15:00	201102	0	0	0	0	0	0	0	0	0	0	2	2	10	0	0	0	10	12	6	4	0
2011-08-03 14:30:00	201102	0	0	0	0	0	0	0	0	0	0	0	3	10	0	0	0	8	9	9	8	0
2011-08-03 14:45:00	201102	0	0	0	0	0	0	0	0	0	0	0	4	10	0	0	0	7	14	8	8	0
2011-08-03 15:00:00	201102	0	0	0	0	0	0	0	0	0	0	2	2	13	0	0	0	10	14	13	3	0
2011-08-03 15:15:00	201102	0	0	0	0	0	0	0	0	0	0	1	7	13	0	0	0	10	12	12	9	0
2011-08-03 15:30:00	201102	0	0	0	0	0	0	0	0	0	0	0	2	5	0	0	0	9	14	7	8	0
2011-08-03 15:45:00	201102	0	0	0	0	0	0	0	0	0	0	2	2	9	0	0	0	9	12	11	8	0
2011-08-03 16:00:00	201102	0	0	0	0	0	0	0	0	0	0	1	1	13	0	0	0	14	15	9	5	0
2011-08-03 16:15:00	201102	0	0	0	0	0	0	0	0	0	0	1	3	8	0	0	0	8	13	9	2	0
2011-08-03 16:30:00	201102	0	0	0	0	0	0	0	0	0	0	1	2	8	0	0	0	7	9	11	7	0
2011-08-03 16:45:00	201102	0	0	0	0	0	0	0	0	0	0	0	2	11	0	0	0	8	10	7	7	0
2011-08-03 17:00:00	201102	0	0	0	0	0	0	0	0	0	0	0	1	13	0	0	0	8	14	5	6	0
2011-08-03 17:15:00	201102	0	0	0	0	0	0	0	0	0	0	0	2	5	0	0	0	12	15	7	3	0
2011-08-03 17:30:00	201102	0	0	0	0	0	0	0	0	0	0	0	1	10	0	0	0	9	11	10	1	0
2011-08-03 17:45:00	201102	0	0	0	0	0	0	0	0	0	0	0	2	8	0	0	0	9	13	7	6	0
2011-08-03 18:00:00	201102	0	0	0	0	0	0	0	0	0	0	1	2	8	0	0	0	8	7	9	1	0
2011-08-03 18:15:00	201102	0	0	0	0	0	0	0	0	0	0	0	4	6	0	0	0	8	12	6	3	0
2011-08-03 18:30:00	201102	0	0	0	0	0	0	0	0	0	0	1	1	3	0	0	0	6	10	3	1	0
2011-08-03 18:45:00	201102	0	0	0	0	0	0	0	0	0	0	1	4	6	0	0	0	2	14	9	1	0
2011-08-03 19:00:00	201102	0	0	0	0	0	0	0	0	0	0	0	6	6	0	0	0	3	14	6	0	0
2011-08-03 19:15:00	201102	0	0	0	0	0	0	0	0	0	0	0	1	10	0	0	0	11	13	7	6	0
2011-08-03 19:30:00	201102	0	0	0	0	0	0	0	0	0	0	0	4	10	0	0	0	8	13	11	6	0
2011-08-03 19:45:00	201102	0	0	0	0	0	0	0	0	0	0	1	3	11	0	0	0	4	12	9	4	0
2011-08-03 20:00:00	201102	0	0	0	0	0	0	0	0	0	0	0	1	8	0	0	0	7	11	11	12	0
2011-08-03 20:15:00	201102	0	0	0	0	0	0	0	0	0	0	0	5	10	0	0	0	11	14	7	4	0
2011-08-03 20:30:00	201102	0	0	0	0	0	0	0	0	0	0	0	3	13	0	0	0	4	9	5	4	0
2011-08-03 20:45:00	201102	0	0	0	0	0	0	0	0	0	0	1	1	10	0	0	0	3	13	5	4	0
2011-08-03 21:00:00	201102	0	0	0	0	0	0	0	0	0	0	1	10	12	0	0	0	2	13	9	1	0
2011-08-04 07:30:00	201102	0	0	0	0	0	0	0	1	0	0	0	4	2	0	0	0	0	5	0	0	0
2011-08-04 07:45:00	201102	0	0	0	0	0	0	1	0	0	0	1	9	9	0	0	0	3	14	5	0	0
2011-08-04 08:00:00	201102	0	0	0	0	0	0	1	1	0	0	3	8	11	0	0	0	7	14	9	0	0
2011-08-04 08:15:00	201102	0	0	0	0	0	0	0	0	0	0	1	11	12	0	0	0	7	12	9	1	0
2011-08-04 08:30:00	201102	0	0	0	0	0	0	0	0	0	0	1	11	12	1	0	0	4	13	10	4	0
2011-08-04 08:45:00	201102	0	0	0	0	0	0	0	0	0	0	2	11	10	0	0	0	8	15	9	2	0
2011-08-04 09:00:00	201102	0	0	0	0	0	0	0	0	0	0	3	12	11	0	0	0	8	14	12	3	0
2011-08-04 09:15:00	201102	0	0	0	0	0	0	0	0	0	0	1	8	12	0	0	0	10	11	7	5	0
2011-08-04 09:30:00	201102	0	0	0	0	0	0	2	1	0	0	2	8	15	0	0	0	9	12	13	5	0
2011-08-04 09:45:00	201102	0	0	0	0	0	0	0	0	0	0	2	11	13	2	0	0	10	13	10	6	0
2011-08-04 10:00:00	201102	0	0	0	0	0	1	0	0	0	0	1	10	14	3	0	0	12	10	13	9	0
2011-08-04 10:15:00	201102	0	0	0	0	0	1	0	0	0	0	1	8	6	0	0	0	8	3	5	5	0
2011-08-04 10:30:00	201102	0	0	0	0	0	0	0	0	0	0	0	10	14	1	0	0	7	16	10	8	0
2011-08-04 10:45:00	201102	0	0	0	0	0	0	0	0	0	0	3	7	10	1	0	0	13	15	8	3	0
2011-08-04 11:00:00	201102	0	0	0	0	0	0	0	0	0	0	1	5	11	0	0	0	12	12	8	7	0
2011-08-04 11:15:00	201102	0	0	0	0	0	0	0	0	0	0	1	6	11	1	0	0	11	7	11	3	0
2011-08-04 11:30:00	201102	0	0	0	0	0	0	0	0	0	0	2	9	9	0	0	0	12	14	7	6	0
2011-08-04 11:45:00	201102	0	0	0	0	0	0	0	0	0	0	1	8	10	0	0	0	8	13	6	1	0
2011-08-04 12:00:00	201102	0	0	0	0	0	0	0	0	0	0	0	6	7	0	0	0	7	7	5	2	0
2011-08-04 12:15:00	201102	0	0	0	0	0	0	0	0	0	0	0	6	8	0	0	0	6	10	7	2	0
2011-08-04 12:30:00	201102	0	0	0	0	0	0	0	0	0	0	0	7	7	0	0	0	8	9	6	0	0
2011-08-04 12:45:00	201102	0	0	0	0	0	0	0	0	0	0	0	5	10	0	0	0	10	6	12	0	0
2011-08-04 13:00:00	201102	0	0	0	0	0	0	0	0	0	0	1	3	11	0	0	0	7	10	12	0	0
2011-08-04 13:15:00	201102	0	0	0	0	0	0	0	0	0	0	0	5	8	0	0	0	5	13	8	0	0
2011-08-04 13:30:00	201102	0	0	0	0	0	0	0	0	0	0	0	9	10	0	0	0	6	11	7	0	0
2011-08-04 13:45:00	201102	0	0	0	0	0	0	0	0	0	0	0	4	8	0	0	0	7	11	8	3	0
2011-08-04 14:00:00	201102	0	0	0	0	0	0	0	0	0	0	0	3	10	0	0	0	4	12	5	1	0
2011-08-04 14:15:00	201102	0	0	0	0	0	0	0	0	0	0	0	2	9	0	0	0	3	10	7	0	0
2011-08-04 14:30:00	201102	0	0	0	0	0	0	0	0	0	0	1	3	9	0	0	0	8	16	5	0	0
2011-08-04 14:45:00	201102	0	0	0	0	0	0	0	0	0	0	3	6	9	0	0	0	7	12	6	0	0
2011-08-04 15:00:00	201102	0	0	0	0	0	0	0	0	0	0	1	2	4	0	0	0	7	12	4	0	0
2011-08-04 15:15:00	201102	0	0	0	0	0	0	0	0	0	0	7	3	5	0	0	0	7	15	6	1	0
2011-08-04 15:30:00	201102	0	0	0	0	0	0	0	0	0	0	8	3	11	0	0	0	11	13	2	1	0
2011-08-04 15:45:00	201102	0	0	0	0	0	0	0	0	0	0	5	7	5	0	0	0	2	13	2	2	0
2011-08-04 16:00:00	201102	0	0	0	0	0	0	0	0	0	0	1	5	9	0	0	0	0	11	2	1	0
2011-08-04 16:15:00	201102	0	0	0	0	0	0	0	0	0	0	2	6	6	0	0	0	1	15	0	0	0
2011-08-04 16:30:00	201102	0	0	0	0	0	0	0	0	0	0	2	6	1	0	0	0	0	11	0	0	0
2011-08-04 16:45:00	201102	0	0	0	0	0	0	0	0	0	0	1	3	5	0	0	0	0	14	0	0	0
2011-08-04 17:00:00	201102	0	0	0	0	0	0	0	0	0	0	0	7	6	0	0	0	0	13	0	0	0
2011-08-04 17:15:00	201102	0	0	0	0	0	0	0	0	0	0	0	3	4	0	0	0	0	11	0	0	0
2011-08-04 17:30:00	201102	0	0	0	0	0	0	0	0	0	0	0	8	5	0	0	0	1	10	0	0	0
2011-08-04 17:45:00	201102	0	0	0	0	0	0	0	0	0	0	2	10	5	0	0	0	0	10	0	0	0
2011-08-04 18:00:00	201102	0	0	0	0	0	0	0	0	0	0	2	6	6	0	0	0	0	10	0	0	0
2011-08-04 18:15:00	201102	0	0	0	0	0	0	0	0	0	0	1	5	5	0	0	0	1	8	0	0	0
2011-08-04 18:30:00	201102	0	0	0	0	0	0	0	0	0	0	1	3	2	0	0	0	1	13	0	0	0
2011-08-04 18:45:00	201102	0	0	0	0	0	0	0	0	0	0	2	4	8	0	0	0	0	14	0	0	0
2011-08-04 19:00:00	201102	0	0	0	0	0	0	0	0	0	0	7	7	5	0	0	0	0	11	0	0	0
2011-08-04 19:15:00	201102	0	0	0	0	0	0	0	0	0	0	1	8	4	0	0	0	0	8	0	0	0
2011-08-04 19:30:00	201102	0	0	0	0	0	0	0	0	0	0	0	4	2	0	0	0	0	8	0	0	0
2011-08-04 19:45:00	201102	0	0	0	0	0	0	0	0	0	0	3	2	4	0	0	0	0	6	1	0	0
2011-08-04 20:00:00	201102	0	0	0	0	0	0	0	0	0	0	3	7	9	0	0	0	0	15	1	0	0
2011-08-04 20:15:00	201102	0	0	0	0	0	0	0	0	0	0	0	5	4	0	0	0	0	4	0	0	0
2011-08-04 20:30:00	201102	0	0	0	0	0	0	0	0	0	0	3	6	7	0	0	0	0	11	0	0	0
2011-08-04 20:45:00	201102	0	0	0	0	0	0	0	0	0	0	3	6	10	0	0	0	0	13	1	1	0
2011-08-05 09:00:00	201102	0	0	0	0	0	0	0	0	0	0	0	7	5	0	0	0	1	7	2	1	0
2011-08-05 09:15:00	201102	0	0	0	0	0	4	0	0	0	0	0	9	10	0	0	0	3	14	2	4	0
2011-08-05 09:30:00	201102	0	0	0	0	0	0	0	0	0	0	1	11	11	0	0	0	3	11	3	1	0
2011-08-05 09:45:00	201102	0	0	0	0	0	0	0	0	0	0	0	6	13	0	0	0	4	9	9	11	0
2011-08-05 10:00:00	201102	0	0	0	0	0	1	0	0	0	0	1	6	8	0	0	0	5	5	2	6	0
2011-08-05 10:15:00	201102	0	0	0	0	0	0	0	0	0	0	1	11	13	0	0	0	9	12	3	5	0
2011-08-05 10:30:00	201102	0	0	0	0	1	1	0	0	0	0	1	7	10	0	0	0	4	9	2	6	0
2011-08-05 10:45:00	201102	0	0	0	0	0	0	0	0	0	0	0	8	12	0	0	0	5	13	5	3	0
2011-08-05 11:00:00	201102	0	0	0	0	0	0	0	0	0	0	0	8	13	0	0	0	6	12	6	3	0
2011-08-05 11:15:00	201102	0	0	0	0	0	0	0	0	0	0	2	10	10	0	0	0	0	7	3	5	0
2011-08-05 11:30:00	201102	0	0	0	0	0	0	0	0	0	0	0	10	8	1	0	0	4	10	1	1	0
2011-08-05 11:45:00	201102	0	0	0	0	0	0	0	0	0	0	0	7	7	0	0	0	2	9	1	1	0
2011-08-05 12:00:00	201102	0	0	0	0	0	0	0	0	0	0	0	4	12	0	0	0	3	11	1	0	0
2011-08-05 12:15:00	201102	0	0	0	0	0	0	0	0	0	0	0	6	11	0	0	0	3	10	0	0	0
2011-08-05 12:30:00	201102	0	0	0	0	0	0	0	0	0	0	0	4	11	0	0	0	1	14	1	1	0
2011-08-05 12:45:00	201102	0	0	0	0	0	0	0	0	0	0	0	4	7	0	0	0	4	11	0	0	0
2011-08-05 13:00:00	201102	0	0	0	0	0	0	0	0	0	0	0	5	6	0	0	0	2	11	2	0	0
2011-08-05 13:15:00	201102	0	0	0	0	0	0	0	0	0	0	0	4	14	0	0	0	3	11	0	0	0
2011-08-05 13:30:00	201102	0	0	0	0	0	0	0	0	0	0	0	3	10	0	0	0	0	12	1	1	0
2011-08-05 13:45:00	201102	0	0	0	0	0	0	0	0	0	0	0	1	3	0	0	0	1	6	0	0	0
2011-08-05 14:00:00	201102	0	0	0	0	0	0	0	0	0	0	0	5	4	0	0	0	2	1	0	0	0
2011-08-05 14:15:00	201102	0	0	0	0	0	0	0	0	0	0	0	5	8	0	0	0	2	4	0	0	0
2011-08-05 14:30:00	201102	0	0	0	0	0	0	0	0	0	0	0	1	6	0	0	0	2	10	0	1	0
2011-08-05 14:45:00	201102	0	0	0	0	0	0	0	0	0	0	0	5	10	0	0	0	2	12	4	0	0
2011-08-05 15:00:00	201102	0	0	0	0	0	0	0	0	0	0	0	1	10	0	0	0	10	15	7	3	0
2011-08-05 15:15:00	201102	0	0	0	0	0	0	0	0	0	0	0	7	9	0	0	0	4	12	2	1	0
2011-08-05 15:30:00	201102	0	0	0	0	0	0	0	0	0	0	0	2	6	0	0	0	4	12	0	1	0
2011-08-05 15:45:00	201102	0	0	0	0	0	0	0	0	0	0	0	3	9	0	0	0	3	16	0	2	0
2011-08-05 16:00:00	201102	0	0	0	0	0	0	0	0	0	0	0	2	7	0	0	0	3	14	0	1	0
2011-08-05 16:15:00	201102	0	0	0	0	0	0	0	0	0	0	0	1	11	0	0	0	2	15	0	2	0
2011-08-05 16:30:00	201102	0	0	0	0	0	0	0	0	0	0	0	3	4	0	0	0	4	13	2	0	0
2011-08-05 16:45:00	201102	0	0	0	0	0	0	0	0	0	0	0	3	7	0	0	0	4	12	1	2	0
2011-08-05 17:00:00	201102	0	0	0	0	0	0	0	0	0	0	0	5	8	0	0	0	1	13	1	2	0
2011-08-05 17:15:00	201102	0	0	0	0	0	0	0	0	0	0	0	2	11	0	0	0	1	13	0	2	0
2011-08-05 17:30:00	201102	0	0	0	0	0	0	0	0	0	0	0	4	7	0	0	0	4	12	0	2	0
2011-08-05 17:45:00	201102	0	0	0	0	0	0	0	0	0	0	0	2	8	0	0	0	2	11	1	3	0
2011-08-05 18:00:00	201102	0	0	0	0	0	0	0	0	0	0	0	4	10	0	0	0	0	12	0	2	0
2011-08-05 18:15:00	201102	0	0	0	0	0	0	0	0	0	0	0	3	9	0	0	0	3	15	0	2	0
2011-08-05 18:30:00	201102	0	0	0	0	0	0	0	0	0	0	0	3	5	0	0	0	1	10	1	1	0
2011-08-05 18:45:00	201102	0	0	0	0	0	0	0	0	0	0	0	3	7	0	0	0	1	12	2	4	0
2011-08-05 19:00:00	201102	0	0	0	0	0	0	0	0	0	0	0	4	5	0	0	0	2	9	1	3	0
2011-08-05 19:15:00	201102	0	0	0	0	0	0	0	0	0	0	0	1	7	0	0	0	0	11	1	1	0
2011-08-05 19:30:00	201102	0	0	0	0	0	0	0	0	0	0	0	2	5	0	0	0	0	9	1	1	0
2011-08-05 19:45:00	201102	0	0	0	0	0	0	0	0	0	0	0	3	9	0	0	0	0	13	0	2	0
2011-08-05 20:00:00	201102	0	0	0	0	0	0	0	0	0	0	0	4	10	0	0	0	0	14	4	4	0
2011-08-05 20:15:00	201102	0	0	0	0	0	0	0	0	0	0	0	8	12	0	0	0	0	10	1	7	0
2011-08-05 20:30:00	201102	0	0	0	0	0	0	0	0	0	0	0	3	8	0	0	0	0	7	3	3	0
2011-08-05 20:45:00	201102	0	0	0	0	0	0	0	0	0	0	0	4	5	0	0	0	0	14	4	4	0
2011-08-06 08:30:00	201102	0	0	0	0	0	0	0	0	0	0	1	9	2	1	0	0	0	7	0	1	0
2011-08-06 08:45:00	201102	0	0	0	0	0	0	0	0	0	0	2	6	9	0	0	0	4	12	6	0	0
2011-08-06 09:00:00	201102	0	0	0	0	0	1	0	0	0	0	2	9	12	0	0	0	5	12	1	2	0
2011-08-06 09:15:00	201102	0	0	0	0	0	1	0	0	0	0	1	0	10	0	0	0	8	11	4	1	0
2011-08-06 09:30:00	201102	0	0	0	0	0	0	0	0	0	0	1	2	7	0	0	0	5	6	2	0	0
2011-08-06 09:45:00	201102	0	0	0	0	0	0	0	0	0	0	0	5	8	0	0	0	6	9	6	1	0
2011-08-06 10:00:00	201102	0	0	0	0	0	0	0	0	0	0	1	5	7	0	0	0	4	10	3	1	0
2011-08-06 10:15:00	201102	0	0	0	0	0	1	0	0	0	0	0	7	10	1	0	0	3	5	3	2	0
2011-08-06 10:30:00	201102	0	0	0	0	0	0	0	0	0	0	0	3	8	0	0	0	6	6	0	6	0
2011-08-06 10:45:00	201102	0	0	0	0	0	0	0	0	0	0	0	4	8	0	0	0	3	7	0	4	0
2011-08-06 11:00:00	201102	0	0	0	0	0	2	0	0	0	0	2	5	8	0	0	0	3	12	3	5	0
2011-08-06 11:15:00	201102	0	0	0	0	0	0	0	0	0	0	0	7	9	0	0	0	2	9	4	0	0
2011-08-06 11:30:00	201102	0	0	0	0	0	0	0	0	0	0	0	4	11	0	0	0	4	10	3	1	0
2011-08-06 11:45:00	201102	0	0	0	0	0	0	0	0	0	0	0	6	8	0	0	0	7	3	2	2	0
2011-08-06 12:00:00	201102	0	0	0	0	0	0	0	0	0	0	1	10	1	0	0	0	6	4	4	1	0
2011-08-06 12:15:00	201102	0	0	0	0	0	0	0	0	0	0	0	5	6	0	0	0	2	3	2	0	0
2011-08-06 12:30:00	201102	0	0	0	0	0	0	0	0	0	0	0	4	9	0	0	0	4	11	2	0	0
2011-08-06 12:45:00	201102	0	0	0	0	0	0	0	0	0	0	0	4	7	0	0	0	3	7	0	0	0
2011-08-06 13:00:00	201102	0	0	0	0	0	0	0	0	0	0	0	4	7	0	0	0	1	14	4	1	0
2011-08-06 13:15:00	201102	0	0	0	0	0	0	0	0	0	0	1	3	8	0	0	0	4	10	3	1	0
2011-08-06 13:30:00	201102	0	0	0	0	0	0	0	0	0	0	0	3	9	0	0	0	6	8	1	0	0
2011-08-06 13:45:00	201102	0	0	0	0	0	0	0	0	0	0	0	1	7	0	0	0	7	5	2	1	0
2011-08-06 14:00:00	201102	0	0	0	0	0	0	0	0	0	0	0	3	9	0	0	0	6	11	3	2	0
2011-08-06 14:15:00	201102	0	0	0	0	0	2	0	0	0	0	0	3	12	0	0	0	5	13	0	2	0
2011-08-06 14:30:00	201102	0	0	0	0	0	0	0	0	0	0	0	3	10	0	0	0	2	14	2	1	0
2011-08-06 14:45:00	201102	0	0	0	0	0	0	0	0	0	0	0	5	10	0	0	0	6	11	5	6	0
2011-08-06 15:00:00	201102	0	0	0	0	0	0	0	0	0	0	0	2	8	1	0	0	5	9	1	1	0
2011-08-06 15:15:00	201102	0	0	0	0	0	1	0	0	0	0	0	5	8	0	0	0	3	14	5	2	0
2011-08-06 15:30:00	201102	0	0	0	0	0	0	0	0	0	0	0	2	8	0	0	0	4	12	1	4	0
2011-08-06 15:45:00	201102	0	0	0	0	0	0	0	0	0	0	0	3	8	0	0	0	5	8	4	6	0
2011-08-06 16:00:00	201102	0	0	0	0	0	0	0	0	0	0	0	2	9	0	0	0	2	13	1	4	0
2011-08-06 16:15:00	201102	0	0	0	0	0	0	0	0	0	0	0	5	8	0	0	0	2	14	1	4	0
2011-08-06 16:30:00	201102	0	0	0	0	0	0	0	0	0	0	0	4	7	0	0	0	0	13	1	2	0
2011-08-06 16:45:00	201102	0	0	0	0	0	0	0	0	0	0	0	7	9	0	0	0	3	13	0	3	0
2011-08-06 17:00:00	201102	0	0	0	0	0	0	0	0	0	0	0	3	5	0	0	0	2	14	0	0	0
2011-08-06 17:15:00	201102	0	0	0	0	0	0	0	0	0	0	0	2	8	0	0	0	1	11	2	1	0
2011-08-06 17:30:00	201102	0	0	0	0	0	0	0	0	0	0	0	2	4	0	0	0	1	7	2	1	0
2011-08-06 17:45:00	201102	0	0	0	0	0	0	0	0	0	0	0	2	9	0	0	0	1	13	2	0	0
2011-08-06 18:00:00	201102	0	0	0	0	0	0	0	0	0	0	0	2	5	0	0	0	1	8	2	1	0
2011-08-06 18:15:00	201102	0	0	0	0	0	0	0	0	0	0	0	4	5	0	0	0	1	14	1	2	0
2011-08-06 18:30:00	201102	0	0	0	0	0	0	0	0	0	0	0	6	8	0	0	0	2	12	1	2	0
2011-08-06 18:45:00	201102	0	0	0	0	0	0	0	0	0	0	0	4	6	1	0	0	0	12	1	5	0
2011-08-06 19:00:00	201102	0	0	0	0	0	0	0	0	0	0	0	6	6	0	0	0	1	11	1	6	0
2011-08-06 19:15:00	201102	0	0	0	0	0	0	0	0	0	0	0	4	9	0	0	0	6	11	1	3	0
2011-08-06 19:30:00	201102	0	0	0	0	0	0	1	0	0	0	0	7	4	0	0	0	2	9	1	1	0
2011-08-06 19:45:00	201102	0	0	0	0	0	0	0	0	0	0	0	3	6	0	0	0	1	6	1	0	0
2011-08-06 20:00:00	201102	0	0	0	0	0	0	1	1	0	0	0	6	7	0	0	0	0	9	4	3	0
2011-08-06 20:15:00	201102	0	0	0	0	0	0	1	0	0	0	0	5	11	0	0	0	0	8	8	7	0
2011-08-06 20:30:00	201102	0	0	0	0	0	0	0	0	0	0	3	9	10	0	0	0	0	3	6	0	0
2011-08-06 20:45:00	201102	0	0	1	0	0	1	3	0	0	0	2	10	14	0	0	0	0	12	6	3	0
2011-08-07 09:45:00	201102	0	0	0	0	0	0	0	0	0	0	0	2	9	0	0	0	0	13	0	1	0
2011-08-07 10:00:00	201102	0	0	0	0	0	1	0	0	0	0	0	5	8	0	0	0	0	13	2	1	0
2011-08-07 10:15:00	201102	0	0	0	0	0	0	0	0	0	0	0	2	8	0	0	0	0	4	2	2	0
2011-08-07 10:30:00	201102	0	0	0	0	0	0	0	0	0	0	0	1	9	1	0	0	0	10	5	8	0
2011-08-07 10:45:00	201102	0	0	0	0	0	1	0	0	0	0	0	3	12	0	0	0	0	9	5	5	0
2011-08-07 11:00:00	201102	0	0	0	0	0	0	0	0	0	0	0	2	9	1	0	0	1	5	3	6	0
2011-08-07 11:15:00	201102	0	0	0	0	0	0	0	0	0	0	1	4	7	1	0	0	3	10	7	8	0
2011-08-07 11:30:00	201102	0	0	0	0	0	1	0	0	0	0	2	8	7	0	0	0	8	9	6	2	0
2011-08-07 11:45:00	201102	0	0	0	0	0	0	0	0	0	0	0	5	10	0	0	0	7	6	7	5	0
2011-08-07 12:00:00	201102	0	0	0	0	1	1	1	0	0	0	2	8	13	1	0	0	7	9	4	6	0
2011-08-07 12:15:00	201102	0	0	0	0	0	0	0	0	0	0	3	1	7	0	0	0	8	9	8	4	0
2011-08-07 12:30:00	201102	0	0	0	0	0	2	0	0	0	0	3	9	13	0	0	0	7	6	7	11	0
2011-08-07 12:45:00	201102	0	0	0	0	0	1	4	0	0	0	0	3	12	0	0	0	9	11	7	7	0
2011-08-07 13:00:00	201102	0	0	0	0	0	0	4	2	0	0	2	9	9	1	0	0	6	10	9	7	0
2011-08-07 13:15:00	201102	0	0	0	0	0	1	1	1	0	0	3	7	13	2	0	0	11	15	6	8	0
2011-08-07 13:30:00	201102	0	0	0	0	1	1	2	1	0	0	2	10	8	3	0	0	6	8	6	11	0
2011-08-07 13:45:00	201102	0	0	0	0	0	1	1	2	0	0	6	9	9	2	0	0	6	9	9	8	0
2011-08-07 14:00:00	201102	0	0	0	0	0	1	3	1	0	0	8	13	11	0	0	0	12	13	11	11	0
2011-08-07 14:15:00	201102	0	0	0	0	0	0	4	2	0	0	8	11	16	0	0	0	8	10	10	11	0
2011-08-07 14:30:00	201102	0	0	0	0	0	0	1	1	0	0	5	10	9	0	0	0	9	11	12	8	0
2011-08-07 14:45:00	201102	0	0	0	0	0	1	2	0	0	0	4	11	9	3	0	0	12	10	8	13	0
2011-08-07 15:00:00	201102	0	0	0	0	0	0	3	0	0	0	2	16	13	1	0	0	11	13	6	13	0
2011-08-07 15:15:00	201102	0	0	0	0	0	0	0	1	0	0	2	10	8	2	0	0	7	7	8	7	0
2011-08-07 15:30:00	201102	0	0	0	0	0	0	0	0	0	0	7	11	14	2	0	0	10	12	12	10	0
2011-08-07 15:45:00	201102	0	0	0	0	0	0	1	2	0	0	4	12	14	1	0	0	8	8	12	7	0
2011-08-07 16:00:00	201102	0	0	0	0	0	0	0	0	0	0	2	11	12	0	0	0	12	10	8	9	0
2011-08-07 16:15:00	201102	0	0	0	0	0	0	0	0	0	0	1	12	11	0	0	0	9	12	9	5	0
2011-08-07 16:30:00	201102	0	0	0	0	0	0	1	0	0	0	5	9	14	0	0	0	3	11	11	10	0
2011-08-07 16:45:00	201102	0	0	0	0	0	0	0	0	0	0	1	6	11	1	0	0	7	12	8	9	0
2011-08-07 17:00:00	201102	0	0	0	0	0	0	1	0	0	0	2	5	5	0	0	0	6	8	8	2	0
2011-08-07 17:15:00	201102	0	0	0	0	0	0	1	0	0	0	0	9	10	0	0	0	8	12	2	2	0
2011-08-07 17:30:00	201102	0	0	0	0	0	0	0	0	0	0	2	8	12	0	0	0	5	14	5	1	0
2011-08-07 17:45:00	201102	0	0	0	0	0	0	0	0	0	0	0	4	6	0	0	0	4	12	5	1	0
2011-08-07 18:00:00	201102	0	0	0	0	0	0	0	0	0	0	0	4	12	0	0	0	7	12	4	1	0
2011-08-07 18:15:00	201102	0	0	0	0	0	0	0	0	0	0	1	0	9	0	0	0	5	11	5	3	0
2011-08-07 18:30:00	201102	0	0	0	0	0	0	0	0	0	0	0	1	9	0	0	0	7	4	3	7	0
2011-08-07 18:45:00	201102	0	0	0	0	0	0	0	0	0	0	0	1	6	0	0	0	7	10	5	4	0
2011-08-07 19:00:00	201102	0	0	0	0	0	0	0	0	0	0	0	1	8	0	0	0	6	9	3	3	0
2011-08-07 19:15:00	201102	0	0	0	0	0	0	0	0	0	0	0	1	6	0	0	0	9	6	3	1	0
2011-08-07 19:30:00	201102	0	0	0	0	0	0	0	0	0	0	0	0	7	0	0	0	11	13	3	1	0
2011-08-07 19:45:00	201102	0	0	0	0	0	0	0	0	0	0	0	1	5	0	0	0	10	14	3	2	0
2011-08-07 20:00:00	201102	0	0	0	0	0	0	0	0	0	0	1	2	8	0	0	0	6	7	2	5	0
2011-08-07 20:15:00	201102	0	0	0	0	0	0	0	0	0	0	0	1	7	0	0	0	10	9	3	2	0
2011-08-07 20:30:00	201102	0	0	0	0	0	0	0	0	0	0	2	1	6	0	0	0	6	12	2	3	0
2011-08-07 20:45:00	201102	0	0	0	0	0	0	0	0	0	0	2	0	10	0	0	0	11	14	2	6	0
2011-08-08 09:00:00	201102	0	0	0	0	0	0	1	0	0	0	0	7	7	0	0	0	3	5	1	0	0
2011-08-08 09:15:00	201102	0	0	0	0	0	0	0	0	0	0	0	8	16	0	0	0	4	14	2	3	0
2011-08-08 09:30:00	201102	0	0	0	0	0	0	0	2	0	0	2	9	13	0	0	0	5	16	1	1	0
2011-08-08 09:45:00	201102	0	0	0	0	0	0	0	4	0	0	0	9	15	0	0	0	7	14	1	2	0
2011-08-08 10:00:00	201102	0	0	0	0	0	0	1	1	0	0	0	4	15	0	0	0	1	14	4	5	0
2011-08-08 10:15:00	201102	0	0	0	0	0	3	4	2	0	0	7	13	12	1	0	0	6	14	8	9	0
2011-08-08 10:30:00	201102	0	0	0	0	0	1	0	1	0	0	2	13	10	0	0	0	6	6	9	6	0
2011-08-08 10:45:00	201102	0	0	0	0	0	1	1	0	0	0	3	8	12	0	0	0	6	14	11	11	0
2011-08-08 11:00:00	201102	0	0	0	0	0	0	0	1	0	0	2	11	13	0	0	0	7	10	7	7	0
2011-08-08 11:15:00	201102	0	0	0	0	0	0	2	3	0	0	1	13	12	1	0	0	6	13	13	7	0
2011-08-08 11:30:00	201102	0	0	0	0	0	2	1	4	0	0	3	14	13	3	0	0	1	14	14	13	0
2011-08-08 11:45:00	201102	0	0	0	0	0	1	0	2	0	0	4	12	15	1	0	0	6	13	12	10	0
2011-08-08 12:00:00	201102	0	0	0	0	0	1	3	3	0	0	7	14	14	1	0	0	6	9	10	12	0
2011-08-08 12:15:00	201102	0	0	0	0	1	2	1	5	0	0	4	12	12	1	0	0	9	10	13	11	0
2011-08-08 12:30:00	201102	0	0	0	0	0	2	0	5	0	0	8	15	8	1	0	0	13	13	12	13	0
2011-08-08 12:45:00	201102	0	0	0	0	0	1	0	3	0	0	4	11	13	5	0	0	10	12	12	11	0
2011-08-08 13:00:00	201102	0	0	0	0	0	0	0	1	0	0	5	13	11	2	0	0	9	5	13	7	0
2011-08-08 13:15:00	201102	0	0	0	0	0	1	0	2	0	0	5	13	9	1	0	0	11	10	9	9	0
2011-08-08 13:30:00	201102	0	0	0	0	0	1	1	1	0	0	3	14	13	2	0	0	9	10	11	9	0
2011-08-08 13:45:00	201102	0	0	0	0	0	0	0	2	0	0	6	13	10	4	0	0	9	12	2	8	0
2011-08-08 14:00:00	201102	0	0	0	0	0	2	0	0	0	0	2	10	7	0	0	0	7	10	3	10	0
2011-08-08 14:15:00	201102	0	0	0	0	0	0	0	0	0	0	1	12	10	1	0	0	7	16	5	4	0
2011-08-08 14:30:00	201102	0	0	0	0	0	0	0	0	0	0	1	11	12	0	0	0	5	15	4	2	0
2011-08-08 14:45:00	201102	0	0	0	0	0	0	0	0	0	0	0	9	10	1	0	0	4	14	6	1	0
2011-08-08 15:00:00	201102	0	0	0	0	0	0	0	0	0	0	0	11	7	0	0	0	0	9	7	1	0
2011-08-08 15:15:00	201102	0	0	0	0	0	0	0	0	0	0	0	11	14	0	0	0	1	15	8	1	0
2011-08-08 15:30:00	201102	0	0	0	0	0	0	0	0	0	0	1	10	8	0	0	0	0	11	6	3	0
2011-08-08 15:45:00	201102	0	0	0	0	0	0	0	0	0	0	0	13	12	0	0	0	0	14	5	1	0
2011-08-08 16:00:00	201102	0	0	0	0	0	0	0	0	0	0	0	13	12	1	0	0	0	11	5	1	0
2011-08-08 16:15:00	201102	0	0	0	0	0	0	0	0	0	0	0	8	11	0	0	0	0	13	9	1	0
2011-08-08 16:30:00	201102	0	0	0	0	0	0	0	0	0	0	0	13	12	0	0	0	0	12	4	0	0
2011-08-08 16:45:00	201102	0	0	0	0	0	0	0	0	0	0	0	12	13	0	0	0	0	12	8	0	0
2011-08-08 17:00:00	201102	0	0	0	0	0	0	0	0	0	0	0	15	13	0	0	0	1	11	5	0	0
2011-08-08 17:15:00	201102	0	0	0	0	0	0	0	0	0	0	1	5	11	0	0	0	1	11	3	0	0
2011-08-08 17:30:00	201102	0	0	0	0	0	0	0	0	0	0	0	3	10	0	0	0	0	14	4	0	0
2011-08-08 17:45:00	201102	0	0	0	0	0	0	0	0	0	0	0	1	9	0	0	0	0	13	3	0	0
2011-08-08 18:00:00	201102	0	0	0	0	0	0	0	0	0	0	0	3	8	1	0	0	0	11	6	0	0
2011-08-08 18:15:00	201102	0	0	0	0	0	0	0	0	0	0	0	1	9	1	0	0	0	12	1	0	0
2011-08-08 18:30:00	201102	0	0	0	0	0	0	0	0	0	0	0	4	9	2	0	0	0	11	3	2	0
2011-08-08 18:45:00	201102	0	0	0	0	0	0	0	0	0	0	0	2	15	1	0	0	1	14	2	1	0
2011-08-08 19:00:00	201102	0	0	0	0	0	0	0	0	0	0	0	0	9	2	0	0	0	13	3	4	0
2011-08-08 19:15:00	201102	0	0	0	0	0	0	0	0	0	0	0	1	9	2	0	0	0	12	3	0	0
2011-08-08 19:30:00	201102	0	0	0	0	0	0	0	0	0	0	0	1	8	1	0	0	0	13	0	0	0
2011-08-08 19:45:00	201102	0	0	0	0	0	0	0	0	0	0	1	2	13	1	0	0	0	13	0	0	0
2011-08-08 20:00:00	201102	0	0	0	0	0	0	0	0	0	0	1	1	7	0	0	0	0	13	0	0	0
2011-08-08 20:15:00	201102	0	0	0	0	0	0	0	0	0	0	2	1	11	0	0	0	1	12	1	1	0
2011-08-08 20:30:00	201102	0	0	0	0	0	0	0	0	0	0	2	2	9	1	0	0	0	15	2	0	0
2011-08-08 20:45:00	201102	0	0	0	0	0	0	0	0	0	0	2	0	15	1	0	0	0	12	8	2	0
2011-08-09 08:15:00	201102	0	0	0	0	0	0	0	0	0	0	2	0	8	0	0	0	1	14	0	0	0
2011-08-09 08:30:00	201102	0	0	0	0	0	0	0	0	0	0	3	5	7	0	0	0	1	13	0	0	0
2011-08-09 08:45:00	201102	0	0	0	0	0	0	0	0	0	0	5	5	7	0	0	0	0	15	0	0	0
2011-08-09 09:00:00	201102	0	0	0	0	0	0	0	0	0	0	5	3	7	0	0	0	1	14	0	0	0
2011-08-09 09:15:00	201102	0	0	0	0	0	0	0	0	0	0	1	5	7	0	0	0	2	15	0	0	0
2011-08-09 09:30:00	201102	0	0	0	0	0	0	0	0	0	0	5	6	2	0	0	0	3	8	0	0	0
2011-08-09 09:45:00	201102	0	0	0	0	0	0	0	0	0	0	5	8	5	0	0	0	4	15	0	0	0
2011-08-09 10:00:00	201102	0	0	0	0	0	0	0	0	0	0	1	6	7	0	0	0	2	15	0	0	0
2011-08-09 10:15:00	201102	0	0	0	0	0	0	0	0	0	0	3	7	7	1	0	0	0	16	0	0	0
2011-08-09 10:30:00	201102	0	0	0	0	0	0	0	0	0	0	4	5	3	0	0	0	0	16	0	0	0
2011-08-09 10:45:00	201102	0	0	0	0	0	0	0	0	0	0	5	4	7	0	0	0	0	14	0	1	0
2011-08-09 11:00:00	201102	0	0	0	0	0	0	0	0	0	0	5	3	4	0	0	0	1	11	1	1	0
2011-08-09 11:15:00	201102	0	0	0	0	0	0	0	0	0	0	0	1	11	1	0	0	0	15	3	2	0
2011-08-09 11:30:00	201102	0	0	0	0	0	0	0	0	0	0	1	4	6	0	0	0	0	12	2	2	0
2011-08-09 11:45:00	201102	0	0	0	0	0	0	0	0	0	0	2	1	10	0	0	0	0	16	0	0	0
2011-08-09 12:00:00	201102	0	0	0	0	0	0	0	0	0	0	1	3	10	0	0	0	0	15	0	2	0
2011-08-09 12:15:00	201102	0	0	0	0	0	0	0	0	0	0	0	1	9	0	0	0	0	13	0	0	0
2011-08-09 12:30:00	201102	0	0	0	0	0	0	0	0	0	0	0	4	9	0	0	0	0	16	1	0	0
2011-08-09 12:45:00	201102	0	0	0	0	0	0	0	0	0	0	1	2	7	0	0	0	0	12	1	1	0
2011-08-09 13:00:00	201102	0	0	0	0	0	0	0	0	0	0	1	3	11	0	0	0	0	13	0	0	0
2011-08-09 13:15:00	201102	0	0	0	0	0	0	0	0	0	0	0	2	7	0	0	0	0	10	2	0	0
2011-08-09 13:30:00	201102	0	0	0	0	0	0	0	0	0	0	0	4	5	0	0	0	0	1	0	2	0
2011-08-09 13:45:00	201102	0	0	0	0	0	0	0	0	0	0	1	1	5	0	0	0	0	10	0	1	0
2011-08-09 14:00:00	201102	0	0	0	0	0	0	0	0	0	0	0	2	8	0	0	0	1	10	1	0	0
2011-08-09 14:15:00	201102	0	0	0	0	0	0	0	0	0	0	0	4	10	0	0	0	0	13	1	1	0
2011-08-09 14:30:00	201102	0	0	0	0	0	0	0	0	0	0	0	1	7	0	0	0	0	9	1	0	0
2011-08-09 14:45:00	201102	0	0	0	0	0	0	0	0	0	0	0	1	6	0	0	0	0	12	1	1	0
2011-08-09 15:00:00	201102	0	0	0	0	0	0	0	0	0	0	2	6	7	0	0	0	0	10	2	2	0
2011-08-09 15:15:00	201102	0	0	0	0	0	0	0	0	0	0	3	7	13	0	0	0	0	13	3	4	0
2011-08-09 15:30:00	201102	0	0	0	0	0	0	0	0	0	0	3	4	8	0	0	0	0	13	6	1	0
2011-08-09 15:45:00	201102	0	0	0	0	0	0	0	0	0	0	1	8	11	0	0	0	0	13	2	1	0
2011-08-09 16:00:00	201102	0	0	0	0	0	0	0	0	0	0	0	8	10	0	0	0	4	11	7	4	0
2011-08-09 16:15:00	201102	0	0	0	0	0	0	0	0	0	0	4	8	7	0	0	0	1	11	2	0	0
2011-08-09 16:30:00	201102	0	0	0	0	0	0	0	0	0	0	2	5	13	0	0	0	5	10	2	0	0
2011-08-09 16:45:00	201102	0	0	0	0	0	0	0	0	0	0	4	4	11	0	0	0	7	10	3	1	0
2011-08-09 17:00:00	201102	0	0	0	0	0	2	0	0	0	0	1	7	9	0	0	0	3	12	0	0	0
2011-08-09 17:15:00	201102	0	0	0	0	0	1	0	0	0	0	0	1	10	0	0	0	9	9	1	0	0
2011-08-09 17:30:00	201102	0	0	0	0	0	0	0	0	0	0	1	5	10	0	0	0	8	15	1	2	0
2011-08-09 17:45:00	201102	0	0	0	0	0	0	0	0	0	0	1	3	14	0	0	0	8	16	0	1	0
2011-08-09 18:00:00	201102	0	0	0	0	0	0	0	0	0	0	1	1	12	0	0	0	8	13	0	1	0
2011-08-09 18:15:00	201102	0	0	0	0	0	0	0	0	0	0	0	0	8	0	0	0	7	14	0	3	0
2011-08-09 18:30:00	201102	0	0	0	0	0	0	0	0	0	0	0	2	8	0	0	0	12	14	1	0	0
2011-08-09 18:45:00	201102	0	0	0	0	0	0	0	0	0	0	1	3	5	0	0	0	5	10	0	2	0
2011-08-09 19:00:00	201102	0	0	0	0	0	0	0	0	0	0	0	1	11	0	0	0	10	15	0	1	0
2011-08-09 19:15:00	201102	0	0	0	0	0	0	0	0	0	0	0	3	7	0	0	0	3	11	0	1	0
2011-08-09 19:30:00	201102	0	0	0	0	0	0	0	0	0	0	1	4	5	0	0	0	3	11	0	1	0
2011-08-09 19:45:00	201102	0	0	0	0	0	0	0	0	0	0	1	4	8	0	0	0	3	13	1	2	0
2011-08-09 20:00:00	201102	0	0	0	0	0	0	0	0	0	0	0	8	7	0	0	0	3	13	0	0	0
2011-08-09 20:15:00	201102	0	0	0	0	0	0	0	0	0	0	2	3	5	0	0	0	2	14	0	0	0
2011-08-09 20:30:00	201102	0	0	0	0	0	0	0	0	0	0	1	4	9	0	0	0	3	15	0	1	0
2011-08-09 20:45:00	201102	0	0	0	0	0	0	0	0	0	0	2	1	9	0	0	0	1	13	0	1	0
2011-08-10 09:15:00	201102	0	0	0	0	0	0	0	0	0	0	0	1	1	0	0	0	1	7	0	0	0
2011-08-10 09:30:00	201102	0	0	0	0	0	0	0	0	0	0	0	0	8	0	0	0	1	10	0	2	0
2011-08-10 09:45:00	201102	0	0	0	0	0	0	0	0	0	0	2	2	7	0	0	0	3	12	0	1	0
2011-08-10 10:00:00	201102	0	0	0	0	0	0	0	0	0	0	0	8	7	0	0	0	5	14	1	3	0
2011-08-10 10:15:00	201102	0	0	0	0	0	0	0	0	0	0	0	3	9	0	0	0	11	14	0	4	0
2011-08-10 10:30:00	201102	0	0	0	0	0	0	0	0	0	0	1	3	9	0	0	0	9	13	0	2	0
2011-08-10 10:45:00	201102	0	0	0	0	0	0	0	1	0	0	0	2	8	0	0	0	5	6	0	5	0
2011-08-10 11:00:00	201102	0	0	0	0	0	0	0	0	0	0	1	2	12	0	0	0	6	16	0	4	0
2011-08-10 11:15:00	201102	0	0	0	0	0	1	0	1	0	0	4	1	11	1	0	0	10	15	2	9	0
2011-08-10 11:30:00	201102	0	0	0	0	0	1	0	0	0	0	1	3	11	0	0	0	12	16	2	10	0
2011-08-10 11:45:00	201102	0	0	0	0	0	2	0	1	0	0	3	5	9	0	0	0	9	13	3	7	0
2011-08-10 12:00:00	201102	0	0	0	0	0	5	0	1	0	0	3	5	11	3	0	0	10	11	5	7	0
2011-08-10 12:15:00	201102	0	0	0	0	0	2	1	2	0	0	3	10	12	0	0	0	12	14	5	9	0
2011-08-10 12:30:00	201102	0	0	0	0	0	0	0	0	0	0	0	5	13	0	0	0	9	10	1	5	0
2011-08-10 12:45:00	201102	0	0	0	0	0	1	1	0	0	0	0	5	10	0	0	0	5	15	5	8	0
2011-08-10 13:00:00	201102	0	0	0	0	0	0	0	0	0	0	0	4	10	0	0	0	8	12	2	4	0
2011-08-10 13:15:00	201102	0	0	0	0	0	0	2	0	0	0	0	7	13	0	0	0	6	9	6	1	0
2011-08-10 13:30:00	201102	0	0	0	0	0	0	0	1	0	0	3	6	10	0	0	0	8	12	3	1	0
2011-08-10 13:45:00	201102	0	0	0	0	0	0	0	1	0	0	3	3	13	0	0	0	10	15	1	3	0
2011-08-10 14:00:00	201102	0	0	0	0	0	0	0	1	0	0	1	6	13	0	0	0	9	12	2	8	0
2011-08-10 14:15:00	201102	0	0	0	0	0	0	1	0	0	0	0	7	10	0	0	0	9	13	3	6	0
2011-08-10 14:30:00	201102	0	0	0	0	1	0	1	0	0	0	2	8	7	0	0	0	8	7	6	7	0
2011-08-10 14:45:00	201102	0	0	0	0	0	0	0	0	0	0	1	3	9	1	0	0	7	15	7	8	0
2011-08-10 15:00:00	201102	0	0	0	0	0	0	1	1	0	0	2	6	10	0	0	0	6	13	4	5	0
2011-08-10 15:15:00	201102	0	0	0	0	0	0	0	0	0	0	2	11	13	1	0	0	10	15	5	7	0
2011-08-10 15:30:00	201102	0	0	0	0	0	0	0	0	0	0	0	10	12	0	0	0	6	12	2	6	0
2011-08-10 15:45:00	201102	0	0	0	0	0	0	0	0	0	0	0	9	10	0	0	0	8	11	2	11	0
2011-08-10 16:00:00	201102	0	0	0	0	0	0	0	0	0	0	0	8	13	0	0	0	10	11	0	8	0
2011-08-10 16:15:00	201102	0	0	0	0	0	0	0	0	0	0	0	8	7	0	0	0	11	11	0	7	0
2011-08-10 16:30:00	201102	0	0	0	0	0	0	0	0	0	0	0	6	9	0	0	0	8	16	0	2	0
2011-08-10 16:45:00	201102	0	0	0	0	0	0	0	0	0	0	1	8	11	0	0	0	11	12	2	2	0
2011-08-10 17:00:00	201102	0	0	0	0	0	0	0	0	0	0	0	5	8	0	0	0	9	13	0	0	0
2011-08-10 17:15:00	201102	0	0	0	0	0	0	0	0	0	0	0	5	12	0	0	0	11	13	0	6	0
2011-08-10 17:30:00	201102	0	0	0	0	0	0	0	0	0	0	1	6	11	0	0	0	11	15	2	2	0
2011-08-10 17:45:00	201102	0	0	0	0	0	0	0	0	0	0	1	8	9	1	0	0	9	13	1	2	0
2011-08-10 18:00:00	201102	0	0	0	0	0	0	0	0	0	0	1	4	10	0	0	0	9	13	1	6	0
2011-08-10 18:15:00	201102	0	0	0	0	0	0	0	0	0	0	0	1	8	0	0	0	13	13	1	3	0
2011-08-10 18:30:00	201102	0	0	0	0	0	0	0	0	0	0	1	1	7	0	0	0	10	13	0	1	0
2011-08-10 18:45:00	201102	0	0	0	0	0	0	0	0	0	0	1	1	8	0	0	0	8	15	0	3	0
2011-08-10 19:00:00	201102	0	0	0	0	0	0	0	0	0	0	0	3	11	0	0	0	11	15	4	2	0
2011-08-10 19:15:00	201102	0	0	0	0	0	0	0	0	0	0	1	1	11	0	0	0	9	11	0	4	0
2011-08-10 19:30:00	201102	0	0	0	0	0	0	0	0	0	0	1	0	8	0	0	0	11	12	2	4	0
2011-08-10 19:45:00	201102	0	0	0	0	0	0	0	0	0	0	0	1	12	0	0	0	7	15	0	3	0
2011-08-10 20:00:00	201102	0	0	0	0	0	0	0	0	0	0	1	2	6	1	0	0	7	7	6	5	0
2011-08-10 20:15:00	201102	0	0	0	0	0	0	0	0	0	0	0	0	12	0	0	0	9	13	3	3	0
2011-08-10 20:30:00	201102	0	0	0	0	0	0	0	0	0	0	0	2	9	0	0	0	10	14	0	5	0
2011-08-10 20:45:00	201102	0	0	0	0	0	0	0	0	0	0	0	6	13	0	0	0	9	14	1	3	0
2011-08-11 09:45:00	201102	0	0	0	0	0	0	0	0	0	0	1	4	4	0	0	0	1	11	0	0	0
2011-08-11 10:00:00	201102	0	0	0	0	0	0	0	0	0	0	0	1	3	0	0	0	2	11	0	0	0
2011-08-11 10:15:00	201102	0	0	0	0	0	0	0	0	0	0	2	3	9	0	0	0	1	12	0	0	0
2011-08-11 10:30:00	201102	0	0	0	0	0	0	0	0	0	0	1	4	6	0	0	0	0	12	0	0	0
2011-08-11 10:45:00	201102	0	0	0	0	0	0	0	0	0	0	1	2	9	0	0	0	4	10	0	0	0
2011-08-11 11:00:00	201102	0	0	0	0	0	0	0	0	0	0	4	2	7	0	0	0	1	15	0	0	0
2011-08-11 11:15:00	201102	0	0	0	0	0	0	0	0	0	0	2	1	8	0	0	0	3	14	0	0	0
2011-08-11 11:30:00	201102	0	0	0	0	0	0	0	0	0	0	1	3	7	0	0	0	6	16	0	0	0
2011-08-11 11:45:00	201102	0	0	0	0	0	0	0	0	0	0	0	2	7	0	0	0	2	11	0	1	0
2011-08-11 12:00:00	201102	0	0	0	0	0	0	0	0	0	0	0	1	4	0	0	0	5	10	0	0	0
2011-08-11 12:15:00	201102	0	0	0	0	0	0	0	0	0	0	1	3	1	0	0	0	1	2	1	0	0
2011-08-11 12:30:00	201102	0	0	0	0	0	0	0	0	0	0	0	3	4	0	0	0	1	6	0	0	0
2011-08-11 12:45:00	201102	0	0	0	0	0	0	0	0	0	0	1	4	3	0	0	0	3	4	0	1	0
2011-08-11 13:00:00	201102	0	0	0	0	0	0	0	0	0	0	0	2	5	0	0	0	4	12	0	0	0
2011-08-11 13:15:00	201102	0	0	0	0	0	0	0	0	0	0	0	5	6	0	0	0	1	15	0	1	0
2011-08-11 13:30:00	201102	0	0	0	0	0	0	0	0	0	0	1	4	3	0	0	0	3	10	0	0	0
2011-08-11 13:45:00	201102	0	0	0	0	0	0	0	0	0	0	0	2	6	0	0	0	5	16	0	0	0
2011-08-11 14:00:00	201102	0	0	0	0	0	0	0	0	0	0	0	1	3	0	0	0	7	10	0	0	0
2011-08-11 14:15:00	201102	0	0	0	0	0	0	0	0	0	0	0	2	8	0	0	0	5	15	0	0	0
2011-08-11 14:30:00	201102	0	0	0	0	0	0	0	0	0	0	0	0	6	0	0	0	3	11	0	0	0
2011-08-11 14:45:00	201102	0	0	0	0	0	0	0	0	0	0	0	1	9	0	0	0	6	15	0	1	0
2011-08-11 15:00:00	201102	0	0	0	0	0	0	0	0	0	0	0	0	6	0	0	0	7	11	0	1	0
2011-08-11 15:15:00	201102	0	0	0	0	0	0	0	0	0	0	0	1	6	0	0	0	5	14	0	1	0
2011-08-11 15:30:00	201102	0	0	0	0	0	0	0	0	0	0	0	2	10	0	0	0	3	13	0	2	0
2011-08-11 15:45:00	201102	0	0	0	0	0	0	0	0	0	0	0	1	9	0	0	0	5	12	0	1	0
2011-08-11 16:00:00	201102	0	0	0	0	0	0	0	0	0	0	0	1	12	0	0	0	3	16	0	1	0
2011-08-11 16:15:00	201102	0	0	0	0	0	0	0	0	0	0	0	1	5	0	0	0	3	8	0	0	0
2011-08-11 16:30:00	201102	0	0	0	0	0	0	0	0	0	0	0	0	3	0	0	0	5	10	0	0	0
2011-08-11 16:45:00	201102	0	0	0	0	0	0	0	0	0	0	0	0	7	0	0	0	10	11	0	3	0
2011-08-11 17:00:00	201102	0	0	0	0	0	0	0	0	0	0	0	1	5	0	0	0	5	11	0	1	0
2011-08-11 17:15:00	201102	0	0	0	0	0	0	0	0	0	0	0	1	9	0	0	0	10	13	1	3	0
2011-08-11 17:30:00	201102	0	0	0	0	0	0	0	0	0	0	0	1	8	0	0	0	5	9	0	1	0
2011-08-11 17:45:00	201102	0	0	0	0	0	0	0	0	0	0	0	3	5	0	0	0	9	7	0	1	0
2011-08-11 18:00:00	201102	0	0	0	0	0	0	0	0	0	0	0	1	5	0	0	0	7	11	0	2	0
2011-08-11 18:15:00	201102	0	0	0	0	0	0	0	0	0	0	0	1	2	0	0	0	5	15	0	0	0
2011-08-11 18:30:00	201102	0	0	0	0	0	0	0	0	0	0	0	1	5	0	0	0	6	12	0	1	0
2011-08-11 18:45:00	201102	0	0	0	0	0	0	0	0	0	0	0	2	4	0	0	0	12	8	2	5	0
2011-08-11 19:00:00	201102	0	0	0	0	0	0	0	0	0	0	0	1	8	0	0	0	8	16	0	3	0
2011-08-11 19:15:00	201102	0	0	0	0	0	0	0	0	0	0	0	0	6	0	0	0	10	12	0	0	0
2011-08-11 19:30:00	201102	0	0	0	0	0	0	0	0	0	0	0	0	8	0	0	0	12	8	0	2	0
2011-08-11 19:45:00	201102	0	0	0	0	0	0	0	0	0	0	0	1	7	0	0	0	8	12	0	4	0
2011-08-11 20:00:00	201102	0	0	0	0	0	0	0	0	0	0	0	0	8	0	0	0	8	11	1	5	0
2011-08-11 20:15:00	201102	0	0	0	0	0	0	0	0	0	0	0	2	8	0	0	0	9	7	0	2	0
2011-08-11 20:30:00	201102	0	0	0	0	0	0	0	0	0	0	0	0	8	0	0	0	6	10	0	3	0
2011-08-11 20:45:00	201102	0	0	0	0	0	0	0	0	0	0	0	2	12	0	0	0	7	13	0	5	0
2011-08-12 09:00:00	201102	0	0	0	0	0	0	0	0	0	0	0	0	3	0	0	0	2	11	3	2	0
2011-08-12 09:15:00	201102	0	0	0	0	0	0	0	0	0	0	0	2	10	0	0	0	3	16	1	0	0
2011-08-12 09:30:00	201102	0	0	0	0	0	0	0	0	0	0	0	1	11	0	0	0	5	12	6	3	0
2011-08-12 09:45:00	201102	0	0	0	0	0	0	0	0	0	0	0	2	10	0	0	0	5	12	8	2	0
2011-08-12 10:00:00	201102	0	0	0	0	0	0	0	0	0	0	0	0	7	0	0	0	9	8	7	0	0
2011-08-12 10:15:00	201102	0	0	0	0	0	1	0	0	0	0	0	1	8	0	0	0	5	10	5	3	0
2011-08-12 10:30:00	201102	0	0	0	0	0	0	0	0	0	0	0	3	12	0	0	0	7	14	6	2	0
2011-08-12 10:45:00	201102	0	0	0	0	0	0	0	0	0	0	0	6	11	0	0	0	13	12	6	1	0
2011-08-12 11:00:00	201102	0	0	0	0	0	0	0	0	0	0	2	6	9	0	0	0	4	15	10	7	0
2011-08-12 11:15:00	201102	0	0	0	0	0	0	1	0	0	0	1	4	10	0	0	0	9	10	2	3	0
2011-08-12 11:30:00	201102	0	0	0	0	0	0	0	0	0	0	0	0	14	0	0	0	7	15	6	3	0
2011-08-12 11:45:00	201102	0	0	0	0	0	0	0	0	0	0	0	2	10	0	0	0	9	10	5	2	0
2011-08-12 12:00:00	201102	0	0	0	0	0	0	0	0	0	0	0	2	15	0	0	0	11	14	5	4	0
2011-08-12 12:15:00	201102	0	0	0	0	0	0	0	0	0	0	0	2	10	0	0	0	8	9	5	3	0
2011-08-12 12:30:00	201102	0	0	0	0	0	0	0	0	0	0	0	3	12	0	0	0	8	9	2	5	0
2011-08-12 12:45:00	201102	0	0	0	0	0	0	0	0	0	0	1	2	8	0	0	0	6	10	8	4	0
2011-08-12 13:00:00	201102	0	0	0	0	0	0	0	0	0	0	2	5	10	0	0	0	10	10	6	4	0
2011-08-12 13:15:00	201102	0	0	0	0	0	0	0	0	0	0	0	1	12	0	0	0	6	12	7	2	0
2011-08-12 13:30:00	201102	0	0	0	0	0	0	0	0	0	0	0	3	3	0	0	0	2	3	2	1	0
2011-08-12 13:45:00	201102	0	0	0	0	0	0	0	0	0	0	0	0	8	0	0	0	8	7	5	3	0
2011-08-12 14:00:00	201102	0	0	0	0	0	0	0	0	0	0	0	2	7	0	0	0	10	11	9	1	0
2011-08-12 14:15:00	201102	0	0	0	0	0	0	0	0	0	0	0	3	11	0	0	0	10	14	8	1	0
2011-08-12 14:30:00	201102	0	0	0	0	0	0	0	0	0	0	0	0	4	0	0	0	8	12	5	2	0
2011-08-12 14:45:00	201102	0	0	0	0	0	0	0	0	0	0	1	5	9	0	0	0	9	11	9	7	0
2011-08-12 15:00:00	201102	0	0	0	0	0	0	0	0	0	0	0	0	10	0	0	0	11	11	8	6	0
2011-08-12 15:15:00	201102	0	0	0	0	0	0	0	0	0	0	0	3	7	1	0	0	12	8	8	7	0
2011-08-12 15:30:00	201102	0	0	0	0	0	0	0	0	0	0	1	1	12	0	0	0	8	15	8	4	0
2011-08-12 15:45:00	201102	0	0	0	0	0	1	0	0	0	0	1	2	10	0	0	0	6	10	5	3	0
2011-08-12 16:00:00	201102	0	0	0	0	0	0	0	0	0	0	2	0	9	1	0	0	5	11	11	1	0
2011-08-12 16:15:00	201102	0	0	0	0	0	0	0	0	0	0	0	0	6	0	0	0	7	8	13	1	0
2011-08-12 16:30:00	201102	0	0	0	0	0	0	0	0	0	0	0	0	10	0	0	0	4	12	5	0	0
2011-08-12 16:45:00	201102	0	0	0	0	0	1	0	0	0	0	0	2	11	0	0	0	6	11	3	2	0
2011-08-12 17:00:00	201102	0	0	0	0	0	0	0	0	0	0	0	3	12	0	0	0	7	16	6	0	0
2011-08-12 17:15:00	201102	0	0	0	0	0	0	0	0	0	0	0	1	8	0	0	0	6	10	3	0	0
2011-08-12 17:30:00	201102	0	0	0	0	0	0	0	0	0	0	1	2	11	0	0	0	3	13	7	0	0
2011-08-12 17:45:00	201102	0	0	0	0	0	0	0	0	0	0	0	5	3	0	0	0	7	15	3	1	0
2011-08-12 18:00:00	201102	0	0	0	0	0	0	0	0	0	0	0	0	9	0	0	0	6	11	4	3	0
2011-08-12 18:15:00	201102	0	0	0	0	0	0	0	0	0	0	0	1	8	0	0	0	6	13	6	0	0
2011-08-12 18:30:00	201102	0	0	0	0	0	0	0	0	0	0	0	1	5	0	0	0	4	11	3	0	0
2011-08-12 18:45:00	201102	0	0	0	0	0	0	0	0	0	0	0	0	5	0	0	0	11	14	3	2	0
2011-08-12 19:00:00	201102	0	0	0	0	0	0	0	0	0	0	0	1	6	0	0	0	9	11	8	4	0
2011-08-12 19:15:00	201102	0	0	0	0	0	0	0	0	0	0	1	0	6	0	0	0	5	12	7	6	0
2011-08-12 19:30:00	201102	0	0	0	0	0	0	0	0	0	0	0	0	10	0	0	0	9	15	4	3	0
2011-08-12 19:45:00	201102	0	0	0	0	0	0	0	0	0	0	0	0	9	0	0	0	9	15	8	6	0
2011-08-12 20:00:00	201102	0	0	0	0	0	0	0	0	0	0	0	6	11	0	0	0	3	10	8	1	0
2011-08-12 20:15:00	201102	0	0	0	0	0	0	0	0	0	0	0	3	10	0	0	0	9	14	11	5	0
2011-08-12 20:30:00	201102	0	0	0	0	0	0	0	0	0	0	0	1	12	0	0	0	9	15	8	4	0
2011-08-12 20:45:00	201102	0	0	0	0	0	0	0	0	0	0	1	0	8	0	0	0	14	13	4	4	0
2011-08-13 08:45:00	201102	0	0	0	0	0	0	0	0	0	0	0	0	2	0	0	0	1	7	0	0	0
2011-08-13 09:00:00	201102	0	0	0	0	0	0	0	0	0	0	0	0	9	0	0	0	4	17	2	1	0
2011-08-13 09:15:00	201102	0	0	0	0	0	0	0	0	0	0	1	2	9	0	0	0	10	13	3	0	0
2011-08-13 09:30:00	201102	0	0	0	0	0	0	0	0	0	0	0	4	8	0	0	0	6	14	1	0	0
2011-08-13 09:45:00	201102	0	0	0	0	0	0	0	0	0	0	0	3	5	0	0	0	3	3	2	0	0
2011-08-13 10:00:00	201102	0	0	0	0	0	0	0	0	0	0	1	3	8	0	0	0	2	12	5	2	0
2011-08-13 10:15:00	201102	0	0	0	0	0	0	0	0	0	0	2	2	12	2	0	0	7	16	5	4	0
2011-08-13 10:30:00	201102	0	0	0	0	0	0	0	0	0	0	0	2	5	0	0	0	2	3	5	0	0
2011-08-13 10:45:00	201102	0	0	0	0	0	0	0	0	0	0	0	1	7	0	0	0	2	13	6	2	0
2011-08-13 11:00:00	201102	0	0	0	0	0	0	0	0	0	0	0	3	10	0	0	0	2	10	8	2	0
2011-08-13 11:15:00	201102	0	0	0	0	0	0	0	0	0	0	0	1	6	0	0	0	4	5	6	1	0
2011-08-13 11:30:00	201102	0	0	0	0	0	0	0	0	0	0	0	1	6	0	0	0	5	7	3	2	0
2011-08-13 11:45:00	201102	0	0	0	0	0	0	0	0	0	0	0	1	6	2	0	0	11	8	4	2	0
2011-08-13 12:00:00	201102	0	0	0	0	0	0	0	0	0	0	1	3	7	0	0	0	7	11	5	9	0
2011-08-13 12:15:00	201102	0	0	0	0	0	0	0	0	0	0	1	5	9	0	0	0	6	12	6	5	0
2011-08-13 12:30:00	201102	0	0	0	0	0	0	0	0	0	0	0	4	10	0	0	0	2	5	5	3	0
2011-08-13 12:45:00	201102	0	0	0	0	0	0	0	0	0	0	3	3	7	0	0	0	7	8	5	3	0
2011-08-13 13:00:00	201102	0	0	0	0	0	1	0	0	0	0	0	3	5	1	0	0	2	3	5	3	0
2011-08-13 13:15:00	201102	0	0	0	0	0	0	0	0	0	0	0	5	9	1	0	0	4	6	5	5	0
2011-08-13 13:30:00	201102	0	0	0	0	0	0	0	0	0	0	0	0	9	0	0	0	3	13	8	5	0
2011-08-13 13:45:00	201102	0	0	0	0	0	0	0	0	0	0	0	0	11	3	0	0	2	16	9	2	0
2011-08-13 14:00:00	201102	0	0	0	0	0	0	0	0	0	0	0	7	8	4	0	0	2	11	6	5	0
2011-08-13 14:15:00	201102	0	0	0	0	0	0	0	0	0	0	0	3	9	1	0	0	3	14	10	6	0
2011-08-13 14:30:00	201102	0	0	0	0	0	0	0	0	0	0	0	4	11	1	0	0	5	13	7	5	0
2011-08-13 14:45:00	201102	0	0	0	0	0	0	0	0	0	0	3	2	9	2	0	0	2	12	9	9	0
2011-08-13 15:00:00	201102	0	0	0	0	0	0	0	0	0	0	0	2	9	1	0	0	4	9	7	2	0
2011-08-13 15:15:00	201102	0	0	0	0	0	0	0	0	0	0	0	0	11	0	0	0	3	12	5	5	0
2011-08-13 15:30:00	201102	0	0	0	0	0	0	0	0	0	0	0	1	7	0	0	0	5	12	5	4	0
2011-08-13 15:45:00	201102	0	0	0	0	0	0	0	0	0	0	0	1	5	3	0	0	4	13	2	3	0
2011-08-13 16:00:00	201102	0	0	0	0	0	0	0	0	0	0	0	2	7	2	0	0	6	14	1	2	0
2011-08-13 16:15:00	201102	0	0	0	0	0	0	0	0	0	0	0	1	7	1	0	0	7	16	1	2	0
2011-08-13 16:30:00	201102	0	0	0	0	0	0	0	0	0	0	0	0	9	1	0	0	5	14	3	0	0
2011-08-13 16:45:00	201102	0	0	0	0	0	0	0	0	0	0	0	3	4	0	0	0	6	9	4	0	0
2011-08-13 17:00:00	201102	0	0	0	0	0	0	0	0	0	0	0	2	11	1	0	0	6	14	2	7	0
2011-08-13 17:15:00	201102	0	0	0	0	0	0	0	0	0	0	1	2	3	0	0	0	10	12	5	1	0
2011-08-13 17:30:00	201102	0	0	0	0	0	0	0	0	0	0	0	1	6	2	0	0	8	9	4	2	0
2011-08-13 17:45:00	201102	0	0	0	0	0	0	0	0	0	0	1	4	5	0	0	0	7	10	5	4	0
2011-08-13 18:00:00	201102	0	0	0	0	0	0	0	0	0	0	0	3	9	1	0	0	8	13	10	6	0
2011-08-13 18:15:00	201102	0	0	0	0	0	0	0	0	0	0	0	1	3	0	0	0	7	7	6	3	0
2011-08-13 18:30:00	201102	0	0	0	0	0	0	0	0	0	0	1	0	8	1	0	0	5	13	4	5	0
2011-08-13 18:45:00	201102	0	0	0	0	0	0	0	0	0	0	0	1	6	0	0	0	4	10	5	7	0
2011-08-13 19:00:00	201102	0	0	0	0	0	0	0	0	0	0	1	3	7	0	0	0	6	13	5	5	0
2011-08-13 19:15:00	201102	0	0	0	0	0	0	0	0	0	0	0	1	5	0	0	0	5	9	3	1	0
2011-08-13 19:30:00	201102	0	0	0	0	0	0	0	0	0	0	0	3	11	0	0	0	6	9	4	6	0
2011-08-13 19:45:00	201102	0	0	0	0	0	0	0	0	0	0	1	1	6	0	0	0	7	11	5	6	0
2011-08-13 20:00:00	201102	0	0	0	0	0	0	0	0	0	0	1	0	7	0	0	0	3	14	7	2	0
2011-08-13 20:15:00	201102	0	0	0	0	0	0	0	0	0	0	0	1	5	0	0	0	2	9	1	3	0
2011-08-13 20:30:00	201102	0	0	0	0	0	0	0	0	0	0	0	2	8	0	0	0	8	13	8	1	0
2011-08-13 20:45:00	201102	0	0	0	0	0	0	0	0	0	0	0	0	6	0	0	0	4	13	3	5	0
2011-08-14 09:15:00	201102	0	0	0	0	0	0	0	0	0	0	0	6	8	0	0	0	3	10	4	1	0
2011-08-14 09:30:00	201102	0	0	0	0	0	0	0	0	0	0	0	5	9	0	0	0	7	12	2	1	0
2011-08-14 09:45:00	201102	0	0	0	0	0	0	0	1	0	0	2	1	8	0	0	0	3	15	2	2	0
2011-08-14 10:00:00	201102	0	0	0	0	0	0	0	1	0	0	0	2	4	0	0	0	5	10	2	2	0
2011-08-14 10:15:00	201102	0	0	0	0	0	0	0	0	0	0	1	0	8	0	0	0	6	14	5	5	0
2011-08-14 10:30:00	201102	0	0	0	0	0	0	0	0	0	0	0	2	9	0	0	0	4	8	6	7	0
2011-08-14 10:45:00	201102	0	0	0	0	0	0	0	0	0	0	0	1	8	0	0	0	5	8	8	5	0
2011-08-14 11:00:00	201102	0	0	0	0	0	0	0	0	0	0	1	1	11	1	0	0	8	15	5	6	0
2011-08-14 11:15:00	201102	0	0	0	0	0	0	0	0	0	0	1	1	13	1	0	0	5	13	5	2	0
2011-08-14 11:30:00	201102	0	0	0	0	0	0	0	0	0	0	1	1	8	0	0	0	8	10	5	3	0
2011-08-14 11:45:00	201102	0	0	0	0	0	0	0	0	0	0	1	2	9	0	0	0	2	5	6	7	0
2011-08-14 12:00:00	201102	0	0	0	0	0	0	0	0	0	0	2	2	6	0	0	0	8	13	3	2	0
2011-08-14 12:15:00	201102	0	0	0	0	0	0	0	1	0	0	2	0	13	0	0	0	4	10	6	7	0
2011-08-14 12:30:00	201102	0	0	0	0	0	0	0	0	0	0	1	0	9	0	0	0	5	11	6	9	0
2011-08-14 12:45:00	201102	0	0	0	0	0	0	0	0	0	0	0	2	7	2	0	0	7	9	6	6	0
2011-08-14 13:00:00	201102	0	0	0	0	0	0	0	1	0	0	3	1	6	4	0	0	7	11	5	6	0
2011-08-14 13:15:00	201102	0	0	0	0	0	0	0	0	0	0	0	1	8	0	0	0	5	9	7	8	0
2011-08-14 13:30:00	201102	0	0	0	0	0	0	0	0	0	0	1	4	7	1	0	0	9	10	8	6	0
2011-08-14 13:45:00	201102	0	0	0	0	0	0	0	0	0	0	0	5	13	1	0	0	10	11	13	11	0
2011-08-14 14:00:00	201102	0	0	0	0	0	0	0	0	0	0	1	2	9	1	0	0	10	10	11	7	0
2011-08-14 14:15:00	201102	0	0	0	0	0	0	0	0	0	0	1	3	11	0	0	0	15	15	13	12	0
2011-08-14 14:30:00	201102	0	0	0	0	0	0	0	0	0	0	0	3	11	0	0	0	9	13	5	11	0
2011-08-14 14:45:00	201102	0	0	0	0	0	1	1	0	0	0	1	5	11	0	0	0	4	16	8	11	0
2011-08-14 15:00:00	201102	0	0	0	0	0	0	0	0	0	0	0	4	9	2	0	0	7	13	11	11	0
2011-08-14 15:15:00	201102	0	0	0	0	0	0	0	0	0	0	2	2	12	2	0	0	6	10	9	12	0
2011-08-14 15:30:00	201102	0	0	0	0	0	4	1	0	0	0	2	1	13	0	0	0	9	11	12	9	0
2011-08-14 15:45:00	201102	0	0	0	0	0	1	1	0	0	0	3	4	9	0	0	0	10	12	9	7	0
2011-08-14 16:00:00	201102	0	0	0	0	0	0	0	0	0	0	0	5	11	1	0	0	5	11	9	8	0
2011-08-14 16:15:00	201102	0	0	0	0	0	0	0	0	0	0	3	4	13	0	0	0	5	11	8	8	0
2011-08-14 16:30:00	201102	0	0	0	0	0	0	0	0	0	0	1	4	11	0	0	0	7	12	13	10	0
2011-08-14 16:45:00	201102	0	0	0	0	0	0	0	0	0	0	3	6	5	0	0	0	11	3	9	2	0
2011-08-14 17:00:00	201102	0	0	0	0	0	0	0	0	0	0	1	4	6	2	0	0	8	9	6	6	0
2011-08-14 17:15:00	201102	0	0	0	0	0	0	1	0	0	0	0	7	9	0	0	0	12	10	11	4	0
2011-08-14 17:30:00	201102	0	0	0	0	0	0	1	0	0	0	4	10	10	0	0	0	11	11	14	9	0
2011-08-14 17:45:00	201102	0	0	0	0	0	0	0	0	0	0	1	9	8	1	0	0	13	13	14	10	0
2011-08-14 18:00:00	201102	0	0	0	0	0	0	0	0	0	0	2	3	6	0	0	0	13	6	6	4	0
2011-08-14 18:15:00	201102	0	0	0	0	0	0	1	0	0	0	2	7	11	0	0	0	9	9	7	1	0
2011-08-14 18:30:00	201102	0	0	0	0	0	0	0	0	0	0	2	8	12	1	0	0	6	16	11	9	0
2011-08-14 18:45:00	201102	0	0	0	0	0	0	0	0	0	0	2	7	10	0	0	0	10	12	7	4	0
2011-08-14 19:00:00	201102	0	0	0	0	0	0	0	0	0	0	2	6	7	0	0	0	11	12	8	8	0
2011-08-14 19:15:00	201102	0	0	0	0	0	0	0	0	0	0	1	7	6	1	0	0	12	12	13	4	0
2011-08-14 19:30:00	201102	0	0	0	0	0	0	0	0	0	0	2	11	6	0	0	0	9	8	4	4	0
2011-08-14 19:45:00	201102	0	0	0	0	0	0	0	0	0	0	1	6	5	1	0	0	9	9	9	3	0
2011-08-14 20:00:00	201102	0	0	0	0	0	0	0	0	0	0	0	6	11	0	0	0	15	11	8	3	0
2011-08-14 20:15:00	201102	0	0	0	0	0	0	0	0	0	0	0	1	9	0	0	0	9	10	4	6	0
2011-08-14 20:30:00	201102	0	0	0	0	0	0	0	0	0	0	1	7	13	0	0	0	8	16	10	1	0
2011-08-14 20:45:00	201102	0	0	0	0	0	0	0	0	0	0	0	0	8	0	0	0	11	11	5	2	0
2011-08-15 08:45:00	201102	0	0	0	0	0	0	0	0	0	0	0	1	3	0	0	0	0	5	0	2	0
2011-08-15 09:00:00	201102	0	0	0	0	0	0	0	0	0	0	1	0	6	0	0	0	3	15	4	6	0
2011-08-15 09:15:00	201102	0	0	0	0	0	0	0	0	0	0	0	4	13	0	0	0	4	15	5	5	0
2011-08-15 09:30:00	201102	0	0	0	0	0	0	0	0	0	0	0	3	8	0	0	0	4	13	5	4	0
2011-08-15 09:45:00	201102	0	0	0	0	0	0	0	0	0	0	2	6	9	0	0	0	4	15	1	2	0
2011-08-15 10:00:00	201102	0	0	0	0	0	0	0	0	0	0	0	7	8	0	0	0	4	10	3	3	0
2011-08-15 10:15:00	201102	0	0	0	0	0	0	0	0	0	0	1	7	12	0	0	0	6	14	2	2	0
2011-08-15 10:30:00	201102	0	0	0	0	0	0	0	0	0	0	0	7	13	0	0	0	4	11	3	5	0
2011-08-15 10:45:00	201102	0	0	0	0	0	0	0	0	0	0	0	0	5	0	0	0	4	9	2	2	0
2011-08-15 11:00:00	201102	0	0	0	0	0	0	0	0	0	0	1	7	10	0	0	0	6	10	8	5	0
2011-08-15 11:15:00	201102	0	0	0	0	0	0	0	0	0	0	0	1	5	0	0	0	10	8	9	6	0
2011-08-15 11:30:00	201102	0	0	0	0	0	0	0	0	0	0	2	3	6	0	0	0	13	8	7	3	0
2011-08-15 11:45:00	201102	0	0	0	0	0	0	0	0	0	0	1	6	7	0	0	0	7	7	4	4	0
2011-08-15 12:00:00	201102	0	0	0	0	0	0	0	0	0	0	2	4	7	0	0	0	8	6	6	5	0
2011-08-15 12:15:00	201102	0	0	0	0	0	0	0	0	0	0	1	6	9	0	0	0	8	10	8	5	0
2011-08-15 12:30:00	201102	0	0	0	0	0	0	0	0	0	0	1	3	12	0	0	0	6	9	6	11	0
2011-08-15 12:45:00	201102	0	0	0	0	0	0	0	0	0	0	0	5	10	0	0	0	8	9	6	5	0
2011-08-15 13:00:00	201102	0	0	0	0	0	2	0	0	0	0	1	1	12	0	0	0	7	9	12	4	0
2011-08-15 13:15:00	201102	0	0	0	0	0	0	0	0	0	0	0	7	9	0	0	0	8	10	9	9	0
2011-08-15 13:30:00	201102	0	0	0	0	0	0	0	0	0	0	2	8	11	0	0	0	7	8	9	4	0
2011-08-15 13:45:00	201102	0	0	0	0	0	0	0	0	0	0	3	6	11	0	0	0	9	11	9	3	0
2011-08-15 14:00:00	201102	0	0	0	0	0	0	0	0	0	0	1	4	10	0	0	0	12	10	7	3	0
2011-08-15 14:15:00	201102	0	0	0	0	0	0	0	0	0	0	0	5	13	0	0	0	12	13	9	3	0
2011-08-15 14:30:00	201102	0	0	0	0	0	0	0	0	0	0	0	4	12	0	0	0	12	11	13	4	0
2011-08-15 14:45:00	201102	0	0	0	0	0	0	0	0	0	0	2	5	6	0	0	0	7	13	9	4	0
2011-08-15 15:00:00	201102	0	0	0	0	0	0	0	0	0	0	2	7	12	0	0	0	7	12	10	4	0
2011-08-15 15:15:00	201102	0	0	0	0	0	1	0	0	0	0	1	6	7	0	0	0	11	11	8	2	0
2011-08-15 15:30:00	201102	0	0	0	0	0	0	0	0	0	0	1	6	9	1	0	0	11	7	7	3	0
2011-08-15 15:45:00	201102	0	0	0	0	0	1	0	0	0	0	2	1	10	0	0	0	14	14	10	2	0
2011-08-15 16:00:00	201102	0	0	0	0	0	0	0	0	0	0	3	6	9	0	0	0	9	12	7	6	0
2011-08-15 16:15:00	201102	0	0	0	0	0	0	0	0	0	0	0	0	10	0	0	0	13	9	8	5	0
2011-08-15 16:30:00	201102	0	0	0	0	0	0	0	0	0	0	0	6	12	0	0	0	11	15	13	4	0
2011-08-15 16:45:00	201102	0	0	0	0	0	0	0	0	0	0	0	9	8	0	0	0	11	11	9	3	0
2011-08-15 17:00:00	201102	0	0	0	0	0	0	0	0	0	0	0	5	11	0	0	0	10	12	11	4	0
2011-08-15 17:15:00	201102	0	0	0	0	0	0	0	0	0	0	1	5	6	0	0	0	10	9	6	2	0
2011-08-15 17:30:00	201102	0	0	0	0	0	0	0	0	0	0	0	6	10	0	0	0	11	11	8	2	0
2011-08-15 17:45:00	201102	0	0	0	0	0	0	0	0	0	0	0	0	8	0	0	0	12	13	8	2	0
2011-08-15 18:00:00	201102	0	0	0	0	0	0	0	0	0	0	0	2	7	0	0	0	6	7	2	1	0
2011-08-15 18:15:00	201102	0	0	0	0	0	0	0	0	0	0	0	1	10	0	0	0	9	9	4	2	0
2011-08-15 18:30:00	201102	0	0	0	0	0	0	0	0	0	0	0	1	3	0	0	0	8	6	7	1	0
2011-08-15 18:45:00	201102	0	0	0	0	0	0	0	0	0	0	0	2	4	0	0	0	11	6	6	3	0
2011-08-15 19:00:00	201102	0	0	0	0	0	0	0	0	0	0	0	5	6	0	0	0	5	10	8	1	0
2011-08-15 19:15:00	201102	0	0	0	0	0	0	0	0	0	0	0	4	7	0	0	0	11	9	4	3	0
2011-08-15 19:30:00	201102	0	0	0	0	0	0	0	0	0	0	1	1	10	0	0	0	11	9	6	5	0
2011-08-15 19:45:00	201102	0	0	0	0	0	0	0	0	0	0	1	4	11	0	0	0	9	10	7	1	0
2011-08-15 20:00:00	201102	0	0	0	0	0	0	0	0	0	0	0	1	3	0	0	0	7	4	2	0	0
2011-08-15 20:15:00	201102	0	0	0	0	0	0	0	0	0	0	0	1	5	0	0	0	12	5	5	2	0
2011-08-15 20:30:00	201102	0	0	0	0	0	0	0	0	0	0	0	5	9	0	0	0	11	15	8	3	0
2011-08-15 20:45:00	201102	0	0	0	0	0	0	0	0	0	0	0	0	11	0	0	0	6	15	8	1	0
2011-08-01 07:00:00	201104	0	0	0	0	0	0	0	0	0	0	9	0	1	0	0	0	5	15	0	0	0
2011-08-01 07:15:00	201104	0	0	0	0	0	6	0	0	0	0	11	1	6	0	0	0	6	13	0	0	0
2011-08-01 07:30:00	201104	0	0	0	0	1	4	0	0	0	0	11	4	3	0	0	0	4	13	0	0	0
2011-08-01 07:45:00	201104	0	0	0	0	4	6	0	0	0	0	10	4	4	0	0	0	5	15	0	0	0
2011-08-01 08:00:00	201104	0	0	0	0	8	5	0	0	0	0	8	7	2	0	0	0	1	14	0	0	0
2011-08-01 08:15:00	201104	0	0	0	0	10	8	0	0	0	0	14	7	4	0	0	0	7	15	0	0	0
2011-08-01 08:30:00	201104	0	0	0	0	1	2	0	0	0	0	14	10	5	0	0	0	7	14	0	0	0
2011-08-01 08:45:00	201104	0	0	0	0	9	6	2	0	0	0	11	5	6	0	0	0	4	13	0	0	0
2011-08-01 09:00:00	201104	0	0	0	0	11	7	1	0	0	0	14	4	6	0	0	0	6	10	0	0	0
2011-08-01 09:15:00	201104	0	0	0	0	11	10	1	0	0	0	16	10	8	0	0	0	3	14	2	0	0
2011-08-01 09:30:00	201104	0	0	0	0	8	4	0	0	0	0	15	7	11	2	0	0	5	13	3	1	0
2011-08-01 09:45:00	201104	0	0	0	0	9	11	1	0	0	0	16	7	9	2	0	0	11	14	2	1	0
2011-08-01 10:00:00	201104	0	0	0	0	3	8	3	0	0	0	11	11	10	2	0	0	6	13	4	1	0
2011-08-01 10:15:00	201104	0	0	0	0	6	7	1	0	0	0	13	7	5	3	0	0	5	13	4	3	0
2011-08-01 10:30:00	201104	0	0	0	0	12	8	1	0	0	0	12	9	10	3	0	0	8	9	7	5	0
2011-08-01 10:45:00	201104	0	0	0	0	9	10	1	0	0	0	16	8	13	3	0	0	6	10	4	5	0
2011-08-01 11:00:00	201104	0	0	0	0	9	12	2	0	0	0	12	11	11	4	0	0	9	13	2	7	0
2011-08-01 11:15:00	201104	0	0	0	0	7	8	2	0	0	0	16	8	9	1	0	0	6	12	3	0	0
2011-08-01 11:30:00	201104	0	0	0	0	0	6	0	0	0	0	13	8	6	0	0	0	5	11	2	2	0
2011-08-01 11:45:00	201104	0	0	0	0	2	10	0	0	0	0	11	13	10	0	0	0	5	11	1	0	0
2011-08-01 12:00:00	201104	0	0	0	0	1	4	0	0	0	0	12	5	7	0	0	0	6	11	0	0	0
2011-08-01 12:15:00	201104	0	0	0	0	1	9	0	0	0	0	8	8	8	0	0	0	9	13	0	0	0
2011-08-01 12:30:00	201104	0	0	0	0	3	9	0	0	0	0	14	9	10	0	0	0	10	10	3	1	0
2011-08-01 12:45:00	201104	0	0	0	0	2	6	0	0	0	0	13	7	8	0	0	0	5	12	1	1	0
2011-08-01 13:00:00	201104	0	0	0	0	0	3	0	0	0	0	10	2	10	0	0	0	9	12	1	0	0
2011-08-01 13:15:00	201104	0	0	0	0	1	4	0	0	0	0	12	3	5	0	0	0	8	14	3	0	0
2011-08-01 13:30:00	201104	0	0	0	0	1	3	0	0	0	0	5	3	4	0	0	0	7	14	2	0	0
2011-08-01 13:45:00	201104	0	0	0	0	0	2	0	0	0	0	7	2	7	0	0	0	8	9	0	0	0
2011-08-01 14:00:00	201104	0	0	0	0	0	2	0	0	0	0	7	6	8	0	0	0	7	8	0	0	0
2011-08-01 14:15:00	201104	0	0	0	0	0	6	0	0	0	0	4	4	5	0	0	0	2	13	0	0	0
2011-08-01 14:30:00	201104	0	0	0	0	0	12	0	0	0	0	12	5	8	0	0	0	8	10	0	2	0
2011-08-01 14:45:00	201104	0	0	0	0	0	7	0	0	0	0	5	3	13	0	0	0	5	13	1	0	0
2011-08-01 15:00:00	201104	0	0	0	0	0	10	0	0	0	0	7	4	10	0	0	0	11	9	1	0	0
2011-08-01 15:15:00	201104	0	0	0	0	0	6	0	0	0	0	4	2	5	2	0	0	9	13	2	0	0
2011-08-01 15:30:00	201104	0	0	0	0	0	1	0	0	0	0	9	3	2	0	0	0	6	15	4	0	0
2011-08-01 15:45:00	201104	0	0	0	0	0	1	0	0	0	0	4	2	6	0	0	0	7	11	0	0	0
2011-08-01 16:00:00	201104	0	0	0	0	0	0	0	0	0	0	6	1	1	0	0	0	6	13	0	0	0
2011-08-01 16:15:00	201104	0	0	0	0	0	1	0	0	0	0	9	1	1	0	0	0	10	10	0	1	0
2011-08-01 16:30:00	201104	0	0	0	0	0	1	0	0	0	0	6	1	2	0	0	0	5	12	0	1	0
2011-08-01 16:45:00	201104	0	0	0	0	0	2	0	0	0	0	6	2	0	3	0	0	9	14	0	1	0
2011-08-01 17:00:00	201104	0	0	0	0	0	1	0	0	0	0	5	0	4	3	0	0	5	10	0	3	0
2011-08-01 17:15:00	201104	0	0	0	0	0	1	0	0	0	0	8	2	4	1	0	0	4	13	0	1	0
2011-08-01 17:30:00	201104	0	0	0	0	0	1	0	0	0	0	6	5	5	2	0	0	8	13	0	1	0
2011-08-01 17:45:00	201104	0	0	0	0	0	3	0	0	0	0	11	2	5	3	0	0	9	13	0	0	0
2011-08-01 18:00:00	201104	0	0	0	0	0	1	0	0	0	0	9	5	3	6	0	0	5	14	0	0	0
2011-08-01 18:15:00	201104	0	0	0	0	0	1	0	0	0	0	5	1	4	0	0	0	9	12	0	0	0
2011-08-01 18:30:00	201104	0	0	0	0	0	0	0	0	0	0	6	2	4	1	0	0	7	14	0	0	0
2011-08-01 18:45:00	201104	0	0	0	0	0	0	0	0	0	0	4	2	4	0	0	0	3	10	0	0	0
2011-08-01 19:00:00	201104	0	0	0	0	0	0	0	0	0	0	5	1	6	3	0	0	4	13	1	2	0
2011-08-01 19:15:00	201104	0	0	0	0	0	0	0	0	0	0	7	4	6	0	0	0	4	14	0	1	0
2011-08-01 19:30:00	201104	0	0	0	0	1	1	0	0	0	0	9	3	9	0	0	0	9	14	0	4	0
2011-08-01 19:45:00	201104	0	0	0	0	3	0	0	0	0	0	7	3	7	0	0	0	8	10	0	0	0
2011-08-01 20:00:00	201104	0	0	0	0	2	2	0	0	0	0	7	4	4	0	0	0	5	11	1	0	0
2011-08-01 20:15:00	201104	0	0	0	0	3	1	0	0	0	0	7	3	5	0	0	0	5	10	0	0	0
2011-08-01 20:30:00	201104	0	0	0	0	2	0	0	0	0	0	10	2	4	0	0	0	5	14	0	0	0
2011-08-01 20:45:00	201104	0	0	0	0	1	2	0	0	0	0	7	8	6	0	0	0	9	14	0	0	0
2011-08-01 21:00:00	201104	0	0	0	0	0	0	0	0	0	0	1	0	1	0	0	0	2	3	0	0	0
2011-08-02 07:00:00	201104	0	0	0	0	0	1	0	0	0	0	4	0	2	0	0	0	1	11	0	0	0
2011-08-02 07:15:00	201104	0	0	0	0	2	2	0	0	0	0	7	3	5	0	0	0	6	14	0	0	0
2011-08-02 07:30:00	201104	0	0	0	0	6	2	0	0	0	0	9	6	5	0	0	0	8	15	0	0	0
2011-08-02 07:45:00	201104	0	0	0	0	8	7	0	0	0	0	17	6	1	0	0	0	4	14	0	0	0
2011-08-02 08:00:00	201104	0	0	0	0	2	3	0	0	0	0	14	7	7	0	0	0	5	13	0	0	0
2011-08-02 08:15:00	201104	0	0	0	0	6	4	0	0	0	0	11	6	5	0	0	0	3	10	0	0	0
2011-08-02 08:30:00	201104	0	0	0	0	2	4	0	0	0	0	10	8	3	0	0	0	5	8	1	0	0
2011-08-02 08:45:00	201104	0	0	0	0	3	3	0	0	0	0	13	12	10	0	0	0	6	8	0	0	0
2011-08-02 09:00:00	201104	0	0	0	0	1	5	0	0	0	0	12	9	3	0	0	0	4	10	0	0	0
2011-08-02 09:15:00	201104	0	0	0	0	1	2	0	0	0	0	13	9	4	0	0	0	4	8	0	0	0
2011-08-02 09:30:00	201104	0	0	0	0	0	2	0	0	0	0	9	11	4	0	0	0	1	9	0	0	0
2011-08-02 09:45:00	201104	0	0	0	0	0	0	0	0	0	0	13	7	2	0	0	0	7	11	0	0	0
2011-08-02 10:00:00	201104	0	0	0	0	0	1	0	0	0	0	15	7	3	0	0	0	1	10	0	0	0
2011-08-02 10:15:00	201104	0	0	0	0	0	5	0	0	0	0	10	10	8	0	0	0	4	9	1	0	0
2011-08-02 10:30:00	201104	0	0	0	0	0	5	0	0	0	0	7	5	4	0	0	0	2	9	2	0	0
2011-08-02 10:45:00	201104	0	0	0	0	0	4	0	0	0	0	11	12	3	0	0	0	3	12	0	0	0
2011-08-02 11:00:00	201104	0	0	0	0	0	6	0	0	0	0	8	11	4	0	0	0	6	12	1	0	0
2011-08-02 11:15:00	201104	0	0	0	0	0	10	0	0	0	0	12	9	3	0	0	0	5	12	1	0	0
2011-08-02 11:30:00	201104	0	0	0	0	0	5	0	0	0	0	15	4	4	0	0	0	4	7	0	2	0
2011-08-02 11:45:00	201104	0	0	0	0	1	5	0	0	0	0	10	3	4	0	0	0	3	14	0	1	0
2011-08-02 12:00:00	201104	0	0	0	0	0	4	0	0	0	0	9	7	6	0	0	0	5	12	0	0	0
2011-08-02 12:15:00	201104	0	0	0	0	0	8	0	0	0	0	9	9	9	0	0	0	5	12	0	1	0
2011-08-02 12:30:00	201104	0	0	0	0	0	0	0	0	0	0	9	7	6	0	0	0	9	10	0	0	0
2011-08-02 12:45:00	201104	0	0	0	0	0	1	0	0	0	0	9	8	6	0	0	0	9	10	0	2	0
2011-08-02 13:00:00	201104	0	0	0	0	0	1	0	0	0	0	12	3	6	2	0	0	7	14	0	0	0
2011-08-02 13:15:00	201104	0	0	0	0	0	0	0	0	0	0	9	2	4	0	0	0	3	11	0	0	0
2011-08-02 13:30:00	201104	0	0	0	0	0	1	0	0	0	0	10	4	4	0	0	0	8	14	0	5	0
2011-08-02 13:45:00	201104	0	0	0	0	0	1	0	0	0	0	8	2	3	0	0	0	8	11	0	2	0
2011-08-02 14:00:00	201104	0	0	0	0	0	1	0	0	0	0	9	4	3	0	0	0	6	15	0	0	0
2011-08-02 14:15:00	201104	0	0	0	0	0	1	0	0	0	0	8	1	1	0	0	0	2	8	0	0	0
2011-08-02 14:30:00	201104	0	0	0	0	0	0	0	0	0	0	6	3	4	0	0	0	3	12	0	0	0
2011-08-02 14:45:00	201104	0	0	0	0	0	1	0	0	0	0	9	2	4	0	0	0	5	12	0	0	0
2011-08-02 15:00:00	201104	0	0	0	0	0	3	0	0	0	0	4	5	2	0	0	0	5	10	0	0	0
2011-08-02 15:15:00	201104	0	0	0	0	0	0	0	0	0	0	8	2	3	0	0	0	4	11	0	0	0
2011-08-02 15:30:00	201104	0	0	0	0	0	4	0	0	0	0	5	1	4	1	0	0	12	13	0	2	0
2011-08-02 15:45:00	201104	0	0	0	0	0	5	0	0	0	0	8	4	4	3	0	0	4	16	0	0	0
2011-08-02 16:00:00	201104	0	0	0	0	0	1	0	0	0	0	10	4	4	0	0	0	7	12	0	0	0
2011-08-02 16:15:00	201104	0	0	0	0	0	1	0	0	0	0	8	4	8	0	0	0	5	13	0	0	0
2011-08-02 16:30:00	201104	0	0	0	0	0	2	0	0	0	0	9	1	10	0	0	0	4	12	0	0	0
2011-08-02 16:45:00	201104	0	0	0	0	0	4	0	0	0	0	5	2	5	0	0	0	5	14	0	0	0
2011-08-02 17:00:00	201104	0	0	0	0	0	1	0	0	0	0	7	2	3	0	0	0	8	11	0	0	0
2011-08-02 17:15:00	201104	0	0	0	0	0	3	0	0	0	0	6	2	4	0	0	0	4	9	0	0	0
2011-08-02 17:30:00	201104	0	0	0	0	0	5	0	0	0	0	7	1	7	0	0	0	5	12	0	0	0
2011-08-02 17:45:00	201104	0	0	0	0	0	4	0	0	0	0	5	1	6	1	0	0	2	10	0	0	0
2011-08-02 18:00:00	201104	0	0	0	0	0	1	0	0	0	0	6	2	5	3	0	0	5	13	0	1	0
2011-08-02 18:15:00	201104	0	0	0	0	0	0	0	0	0	0	8	3	3	0	0	0	6	13	0	0	0
2011-08-02 18:30:00	201104	0	0	0	0	1	0	0	0	0	0	7	2	2	0	0	0	6	11	0	0	0
2011-08-02 18:45:00	201104	0	0	0	0	0	1	0	0	0	0	9	0	4	0	0	0	8	11	0	1	0
2011-08-02 19:00:00	201104	0	0	0	0	2	0	0	0	0	0	8	4	5	0	0	0	8	11	0	0	0
2011-08-02 19:15:00	201104	0	0	0	0	2	1	0	0	0	0	9	6	8	0	0	0	5	12	0	1	0
2011-08-02 19:30:00	201104	0	0	0	0	0	2	0	0	0	0	9	2	3	0	0	0	8	10	0	0	0
2011-08-02 19:45:00	201104	0	0	0	0	0	0	0	0	0	0	7	1	1	0	0	0	9	12	0	0	0
2011-08-02 20:00:00	201104	0	0	0	0	2	0	0	0	0	0	9	5	0	0	0	0	6	12	0	0	0
2011-08-02 20:15:00	201104	0	0	0	0	0	0	0	0	0	0	11	0	2	0	0	0	6	15	0	0	0
2011-08-02 20:30:00	201104	0	0	0	0	0	0	0	0	0	0	10	0	1	0	0	0	7	14	0	0	0
2011-08-02 20:45:00	201104	0	0	0	0	0	0	0	0	0	0	10	8	1	0	0	0	2	15	0	0	0
2011-08-02 21:00:00	201104	0	0	0	0	0	1	0	0	0	0	3	0	0	0	0	0	2	12	0	0	0
2011-08-03 07:15:00	201104	0	0	0	0	0	0	0	0	0	0	7	0	0	0	0	0	6	12	0	0	0
2011-08-03 07:30:00	201104	0	0	0	0	0	2	0	0	0	0	9	0	2	0	0	0	6	15	0	0	0
2011-08-03 07:45:00	201104	0	0	0	0	0	0	0	0	0	0	4	2	0	0	0	0	4	15	0	0	0
2011-08-03 08:00:00	201104	0	0	0	0	0	0	0	0	0	0	8	3	1	0	0	0	4	14	0	0	0
2011-08-03 08:15:00	201104	0	0	0	0	0	1	0	0	0	0	10	3	3	0	0	0	3	11	0	0	0
2011-08-03 08:30:00	201104	0	0	0	0	0	3	0	0	0	0	12	4	1	0	0	0	3	14	0	0	0
2011-08-03 08:45:00	201104	0	0	0	0	0	7	0	0	0	0	8	0	2	0	0	0	2	14	0	0	0
2011-08-03 09:00:00	201104	0	0	0	0	0	1	0	0	0	0	10	3	0	0	0	0	3	10	0	0	0
2011-08-03 09:15:00	201104	0	0	0	0	0	2	0	0	0	0	8	7	5	0	0	0	3	10	0	0	0
2011-08-03 09:30:00	201104	0	0	0	0	0	1	0	0	0	0	9	1	2	0	0	0	3	14	0	0	0
2011-08-03 09:45:00	201104	0	0	0	0	0	0	0	0	0	0	8	4	4	0	0	0	3	12	0	0	0
2011-08-03 10:00:00	201104	0	0	0	0	0	0	0	0	0	0	9	8	4	0	0	0	4	9	0	0	0
2011-08-03 10:15:00	201104	0	0	0	0	0	0	0	0	0	0	6	9	4	0	0	0	5	13	0	0	0
2011-08-03 10:30:00	201104	0	0	0	0	2	0	0	0	0	0	10	4	7	0	0	0	8	12	0	1	0
2011-08-03 10:45:00	201104	0	0	0	0	4	0	0	0	0	0	4	8	6	0	0	0	7	7	0	0	0
2011-08-03 11:00:00	201104	0	0	0	0	3	3	0	0	0	0	7	1	7	0	0	0	2	1	0	0	0
2011-08-03 11:15:00	201104	0	0	0	0	6	1	1	1	0	0	10	10	10	0	0	0	5	1	0	0	0
2011-08-03 11:30:00	201104	0	0	0	0	4	0	0	2	0	0	9	10	12	0	0	0	6	0	0	1	0
2011-08-03 11:45:00	201104	0	0	0	0	2	2	0	0	0	0	13	10	8	0	0	0	6	13	0	0	0
2011-08-03 12:00:00	201104	0	0	0	0	0	0	0	1	0	0	10	10	13	0	0	0	8	11	0	4	0
2011-08-03 12:15:00	201104	0	0	0	0	0	2	0	0	0	0	10	8	11	0	0	0	10	14	0	2	0
2011-08-03 12:30:00	201104	0	0	0	0	0	2	0	0	0	0	12	7	12	0	0	0	7	14	0	1	0
2011-08-03 12:45:00	201104	0	0	0	0	0	0	0	0	0	0	10	9	14	1	0	0	12	14	1	4	0
2011-08-03 13:00:00	201104	0	0	0	0	2	1	0	0	0	0	12	13	12	1	0	0	9	10	2	11	0
2011-08-03 13:15:00	201104	0	0	0	0	3	2	0	0	0	0	9	16	6	0	0	0	8	13	3	3	0
2011-08-03 13:30:00	201104	0	0	0	0	0	1	0	0	0	0	8	8	6	1	0	0	13	8	0	1	0
2011-08-03 13:45:00	201104	0	0	0	0	1	2	0	0	0	0	12	9	8	0	0	0	11	14	0	0	0
2011-08-03 14:00:00	201104	0	0	0	0	0	0	0	0	0	0	6	9	10	0	0	0	8	11	0	1	0
2011-08-03 14:15:00	201104	0	0	0	0	1	0	0	0	0	0	14	7	8	0	0	0	15	12	0	5	0
2011-08-03 14:30:00	201104	0	0	0	0	1	2	0	0	0	0	11	11	8	0	0	0	10	11	3	9	0
2011-08-03 14:45:00	201104	0	0	0	0	0	0	0	0	0	0	8	7	8	0	0	0	8	14	1	5	0
2011-08-03 15:00:00	201104	0	0	0	0	0	1	0	0	0	0	14	5	8	0	0	0	9	11	2	2	0
2011-08-03 15:15:00	201104	0	0	0	0	0	1	0	0	0	0	9	5	7	0	0	0	14	14	0	2	0
2011-08-03 15:30:00	201104	0	0	0	0	0	3	0	0	0	0	14	6	5	0	0	0	15	15	1	1	0
2011-08-03 15:45:00	201104	0	0	0	0	0	0	0	0	0	0	5	4	8	0	0	0	12	14	0	0	0
2011-08-03 16:00:00	201104	0	0	0	0	0	0	0	0	0	0	5	7	8	0	0	0	13	14	2	2	0
2011-08-03 16:15:00	201104	0	0	0	0	0	0	0	0	0	0	4	2	4	0	0	0	15	14	0	0	0
2011-08-03 16:30:00	201104	0	0	0	0	0	0	0	0	0	0	10	16	5	0	0	0	11	13	5	0	0
2011-08-03 16:45:00	201104	0	0	0	0	0	0	0	0	0	0	3	3	11	1	0	0	12	11	1	1	0
2011-08-03 17:00:00	201104	0	0	0	0	0	0	0	0	0	0	6	2	3	0	0	0	17	13	0	0	0
2011-08-03 17:15:00	201104	0	0	0	0	0	0	0	0	0	0	8	5	7	0	0	0	12	15	0	0	0
2011-08-03 17:30:00	201104	0	0	0	0	0	0	0	0	0	0	7	2	4	0	0	0	12	12	0	0	0
2011-08-03 17:45:00	201104	0	0	0	0	0	0	0	0	0	0	9	3	5	0	0	0	15	15	0	0	0
2011-08-03 18:00:00	201104	0	0	0	0	0	0	0	0	0	0	3	1	4	0	0	0	15	9	0	0	0
2011-08-03 18:15:00	201104	0	0	0	0	0	0	0	0	0	0	7	1	4	0	0	0	10	14	0	1	0
2011-08-03 18:30:00	201104	0	0	0	0	0	0	0	0	0	0	5	2	4	0	0	0	12	9	0	0	0
2011-08-03 18:45:00	201104	0	0	0	0	0	0	0	0	0	0	10	2	5	0	0	0	14	12	0	1	0
2011-08-03 19:00:00	201104	0	0	0	0	0	0	0	0	0	0	9	1	5	0	0	0	8	15	0	0	0
2011-08-03 19:15:00	201104	0	0	0	0	1	0	0	0	0	0	6	3	7	0	0	0	10	14	1	0	0
2011-08-03 19:30:00	201104	0	0	0	0	0	0	0	0	0	0	13	3	9	0	0	0	9	15	3	1	0
2011-08-03 19:45:00	201104	0	0	0	0	1	0	0	0	0	0	10	2	3	0	0	0	5	12	0	2	0
2011-08-03 20:00:00	201104	0	0	0	0	0	0	0	0	0	0	12	2	1	0	0	0	11	9	0	0	0
2011-08-03 20:15:00	201104	0	0	0	0	2	0	0	0	0	0	7	3	3	0	0	0	8	15	0	1	0
2011-08-03 20:30:00	201104	0	0	0	0	2	0	0	0	0	0	8	1	10	0	0	0	8	12	0	0	0
2011-08-03 20:45:00	201104	0	0	0	0	2	0	0	0	0	0	13	7	1	0	0	0	8	13	0	0	0
2011-08-03 21:00:00	201104	0	0	0	0	0	0	0	0	0	0	1	0	0	0	0	0	1	6	0	0	0
2011-08-04 07:15:00	201104	0	0	0	0	1	1	0	0	0	0	10	9	4	0	0	0	4	7	0	0	0
2011-08-04 07:30:00	201104	0	0	0	0	4	1	0	0	0	0	13	11	4	0	0	0	11	4	3	0	0
2011-08-04 07:45:00	201104	0	0	0	0	4	2	0	0	0	0	15	8	8	0	0	0	8	12	11	0	0
2011-08-04 08:00:00	201104	0	0	0	0	10	1	0	1	0	0	17	12	10	0	0	0	11	17	12	0	0
2011-08-04 08:15:00	201104	0	0	0	0	8	0	0	0	0	0	16	10	5	0	0	0	5	14	5	1	0
2011-08-04 08:30:00	201104	0	0	0	0	8	4	0	1	0	0	12	12	12	0	0	0	6	13	9	4	0
2011-08-04 08:45:00	201104	0	0	0	0	6	6	0	0	0	0	15	12	13	3	0	0	6	13	11	3	0
2011-08-04 09:00:00	201104	0	0	0	0	10	8	0	0	0	0	13	11	10	0	0	0	8	13	8	1	0
2011-08-04 09:15:00	201104	0	0	0	0	6	6	0	0	0	0	14	11	7	2	0	0	6	13	5	2	0
2011-08-04 09:30:00	201104	0	0	0	0	7	2	0	0	0	0	12	9	11	0	0	0	10	13	7	8	0
2011-08-04 09:45:00	201104	0	0	0	0	4	7	0	0	0	0	13	9	9	0	0	0	5	12	9	1	0
2011-08-04 10:00:00	201104	0	0	0	0	9	4	0	0	0	0	12	11	13	0	0	0	7	13	8	1	0
2011-08-04 10:15:00	201104	0	0	0	0	4	2	0	0	0	0	3	8	7	0	0	0	3	3	5	1	0
2011-08-04 10:30:00	201104	0	0	0	0	3	6	0	0	0	0	14	10	8	0	0	0	5	13	3	1	0
2011-08-04 10:45:00	201104	0	0	0	0	2	3	0	0	0	0	14	8	10	0	0	0	5	13	6	0	0
2011-08-04 11:00:00	201104	0	0	0	0	6	2	0	0	0	0	15	6	9	0	0	0	2	13	4	0	0
2011-08-04 11:15:00	201104	0	0	0	0	8	2	0	0	0	0	8	6	7	0	0	0	4	7	1	0	0
2011-08-04 11:30:00	201104	0	0	0	0	8	3	0	0	0	0	15	11	6	0	0	0	2	11	2	0	0
2011-08-04 11:45:00	201104	0	0	0	0	3	3	0	0	0	0	13	10	6	0	0	0	5	15	1	0	0
2011-08-04 12:00:00	201104	0	0	0	0	0	1	0	0	0	0	10	6	9	0	0	0	4	9	3	0	0
2011-08-04 12:15:00	201104	0	0	0	0	2	4	0	0	0	0	12	8	3	0	0	0	5	8	3	0	0
2011-08-04 12:30:00	201104	0	0	0	0	2	3	0	0	0	0	10	6	3	0	0	0	6	7	1	0	0
2011-08-04 12:45:00	201104	0	0	0	0	1	3	0	0	0	0	8	6	5	0	0	0	8	6	1	0	0
2011-08-04 13:00:00	201104	0	0	0	0	1	6	0	0	0	0	7	2	7	0	0	0	7	8	1	0	0
2011-08-04 13:15:00	201104	0	0	0	0	0	3	0	0	0	0	13	3	4	0	0	0	11	12	0	0	0
2011-08-04 13:30:00	201104	0	0	0	0	0	2	0	0	0	0	11	1	7	0	0	0	9	14	1	0	0
2011-08-04 13:45:00	201104	0	0	0	0	0	1	0	0	0	0	9	0	6	0	0	0	6	13	1	0	0
2011-08-04 14:00:00	201104	0	0	0	0	0	0	0	0	0	0	10	0	4	0	0	0	11	14	0	0	0
2011-08-04 14:15:00	201104	0	0	0	0	0	0	0	0	0	0	8	1	7	0	0	0	12	15	0	0	0
2011-08-04 14:30:00	201104	0	0	0	0	0	0	0	0	0	0	9	4	8	0	0	0	15	13	0	0	0
2011-08-04 14:45:00	201104	0	0	0	0	0	2	0	0	0	0	11	1	4	0	0	0	16	13	0	0	0
2011-08-04 15:00:00	201104	0	0	0	0	0	0	0	0	0	0	6	3	6	0	0	0	12	10	0	0	0
2011-08-04 15:15:00	201104	0	0	0	0	0	0	0	0	0	0	11	6	2	0	0	0	14	15	0	0	0
2011-08-04 15:30:00	201104	0	0	0	0	0	2	0	0	0	0	9	3	1	0	0	0	10	15	0	0	0
2011-08-04 15:45:00	201104	0	0	0	0	0	2	0	0	0	0	6	1	2	0	0	0	10	14	0	0	0
2011-08-04 16:00:00	201104	0	0	0	0	0	3	0	0	0	0	11	3	0	0	0	0	7	16	0	0	0
2011-08-04 16:15:00	201104	0	0	0	0	0	1	0	0	0	0	12	0	0	0	0	0	8	13	0	0	0
2011-08-04 16:30:00	201104	0	0	0	0	0	0	0	0	0	0	8	1	1	0	0	0	9	13	0	0	0
2011-08-04 16:45:00	201104	0	0	0	0	0	1	0	0	0	0	8	0	0	0	0	0	6	15	0	0	0
2011-08-04 17:00:00	201104	0	0	0	0	0	1	0	0	0	0	8	0	1	0	0	0	5	13	0	0	0
2011-08-04 17:15:00	201104	0	0	0	0	0	0	0	0	0	0	6	0	2	0	0	0	4	13	0	0	0
2011-08-04 17:30:00	201104	0	0	0	0	0	6	0	0	0	0	7	0	0	0	0	0	7	10	0	0	0
2011-08-04 17:45:00	201104	0	0	0	0	0	2	0	0	0	0	10	0	0	0	0	0	7	13	0	0	0
2011-08-04 18:00:00	201104	0	0	0	0	0	2	0	0	0	0	10	0	0	0	0	0	7	11	0	0	0
2011-08-04 18:15:00	201104	0	0	0	0	0	2	0	0	0	0	7	0	1	0	0	0	8	9	0	0	0
2011-08-04 18:30:00	201104	0	0	0	0	0	3	0	0	0	0	12	0	0	0	0	0	4	12	0	0	0
2011-08-04 18:45:00	201104	0	0	0	0	0	0	0	0	0	0	7	0	0	0	0	0	7	13	0	0	0
2011-08-04 19:00:00	201104	0	0	0	0	0	1	0	0	0	0	9	0	3	0	0	0	4	13	0	0	0
2011-08-04 19:15:00	201104	0	0	0	0	0	1	0	0	0	0	9	0	1	0	0	0	9	10	0	0	0
2011-08-04 19:30:00	201104	0	0	0	0	0	2	0	0	0	0	7	0	3	0	0	0	5	8	0	0	0
2011-08-04 19:45:00	201104	0	0	0	0	0	2	0	0	0	0	8	0	1	0	0	0	10	8	0	0	0
2011-08-04 20:00:00	201104	0	0	0	0	0	3	0	0	0	0	9	0	2	0	0	0	8	13	0	0	0
2011-08-04 20:15:00	201104	0	0	0	0	0	4	0	0	0	0	10	0	1	0	0	0	8	4	0	0	0
2011-08-04 20:30:00	201104	0	0	0	0	0	4	0	0	0	0	10	1	1	0	0	0	10	12	0	0	0
2011-08-04 20:45:00	201104	0	0	0	0	0	0	0	0	0	0	12	1	2	0	0	0	7	11	0	0	0
2011-08-05 07:15:00	201104	0	0	0	0	5	6	0	0	0	0	11	8	6	0	0	0	8	12	0	0	0
2011-08-05 07:30:00	201104	0	0	0	0	12	6	0	0	0	0	17	5	6	0	0	0	6	13	0	1	0
2011-08-05 07:45:00	201104	0	0	0	0	3	5	0	0	0	0	14	4	9	0	0	0	6	16	0	1	0
2011-08-05 08:00:00	201104	0	0	0	0	8	6	1	0	0	0	14	5	6	0	0	0	10	9	0	0	0
2011-08-05 08:15:00	201104	0	0	0	0	6	7	0	0	0	0	15	6	9	0	0	0	10	12	0	0	0
2011-08-05 08:30:00	201104	0	0	0	0	8	5	0	0	0	0	15	6	10	0	0	0	9	14	0	0	0
2011-08-05 08:45:00	201104	0	0	0	0	9	9	0	0	0	0	13	6	8	0	0	0	9	14	0	0	0
2011-08-05 09:00:00	201104	0	0	0	0	8	8	0	0	0	0	14	9	8	0	0	0	7	15	0	2	0
2011-08-05 09:15:00	201104	0	0	0	0	6	5	1	0	0	0	12	7	7	0	0	0	8	13	0	1	0
2011-08-05 09:30:00	201104	0	0	0	0	1	1	0	0	0	0	3	3	1	0	0	0	4	10	0	0	0
2011-08-05 09:45:00	201104	0	0	0	0	7	7	0	0	0	0	0	10	6	0	0	0	4	10	1	0	0
2011-08-05 10:00:00	201104	0	0	0	0	5	1	0	0	0	0	5	5	8	0	0	0	9	4	1	3	0
2011-08-05 10:15:00	201104	0	0	0	0	11	7	0	0	0	0	12	8	12	0	0	0	10	14	0	2	0
2011-08-05 10:30:00	201104	0	0	0	0	5	7	0	0	0	0	9	4	7	1	0	0	4	10	0	0	0
2011-08-05 10:45:00	201104	0	0	0	0	1	7	1	0	0	0	8	6	10	0	0	0	5	13	0	4	0
2011-08-05 11:00:00	201104	0	0	0	0	2	6	0	0	0	0	8	7	11	2	0	0	7	15	0	1	0
2011-08-05 11:15:00	201104	0	0	0	0	0	7	0	0	0	0	12	8	4	0	0	0	11	10	0	0	0
2011-08-05 11:30:00	201104	0	0	0	0	1	5	0	0	0	0	6	6	5	0	0	0	9	10	0	0	0
2011-08-05 11:45:00	201104	0	0	0	0	0	4	0	0	0	0	7	2	5	0	0	0	9	13	0	0	0
2011-08-05 12:00:00	201104	0	0	0	0	0	3	0	0	0	0	4	3	7	0	0	0	5	12	0	0	0
2011-08-05 12:15:00	201104	0	0	0	0	0	4	0	0	0	0	6	2	5	0	0	0	6	12	0	0	0
2011-08-05 12:30:00	201104	0	0	0	0	1	5	0	0	0	0	10	2	7	0	0	0	9	12	0	0	0
2011-08-05 12:45:00	201104	0	0	0	0	0	2	0	0	0	0	5	2	8	0	0	0	5	11	0	0	0
2011-08-05 13:00:00	201104	0	0	0	0	0	6	0	0	0	0	6	1	7	0	0	0	10	13	0	0	0
2011-08-05 13:15:00	201104	0	0	0	0	0	0	0	0	0	0	10	1	3	0	0	0	9	14	0	0	0
2011-08-05 13:30:00	201104	0	0	0	0	0	3	0	0	0	0	10	1	5	0	0	0	7	12	0	0	0
2011-08-05 13:45:00	201104	0	0	0	0	0	2	0	0	0	0	10	2	3	0	0	0	7	9	0	0	0
2011-08-05 14:00:00	201104	0	0	0	0	0	2	0	0	0	0	7	1	4	0	0	0	9	4	0	0	0
2011-08-05 14:15:00	201104	0	0	0	0	0	0	0	0	0	0	11	4	9	0	0	0	6	9	0	0	0
2011-08-05 14:30:00	201104	0	0	0	0	0	3	0	0	0	0	5	2	7	0	0	0	7	12	0	0	0
2011-08-05 14:45:00	201104	0	0	0	0	0	3	0	0	0	0	7	3	5	0	0	0	8	16	0	0	0
2011-08-05 15:00:00	201104	0	0	0	0	0	2	0	0	0	0	6	1	8	0	0	0	9	12	0	0	0
2011-08-05 15:15:00	201104	0	0	0	0	0	3	0	0	0	0	7	3	7	0	0	0	7	11	0	0	0
2011-08-05 15:30:00	201104	0	0	0	0	0	1	0	0	0	0	6	3	1	0	0	0	5	13	0	0	0
2011-08-05 15:45:00	201104	0	0	0	0	0	3	0	0	0	0	8	2	6	0	0	0	8	13	0	0	0
2011-08-05 16:00:00	201104	0	0	0	0	0	1	0	0	0	0	3	5	7	0	0	0	4	15	0	0	0
2011-08-05 16:15:00	201104	0	0	0	0	0	1	0	0	0	0	9	2	4	0	0	0	8	16	0	0	0
2011-08-05 16:30:00	201104	0	0	0	0	0	3	0	0	0	0	8	0	6	0	0	0	10	15	0	0	0
2011-08-05 16:45:00	201104	0	0	0	0	0	1	0	0	0	0	7	4	8	0	0	0	6	12	0	0	0
2011-08-05 17:00:00	201104	0	0	0	0	0	0	0	0	0	0	8	0	6	0	0	0	8	13	0	0	0
2011-08-05 17:15:00	201104	0	0	0	0	0	1	0	0	0	0	1	2	3	0	0	0	10	14	0	0	0
2011-08-05 17:30:00	201104	0	0	0	0	0	0	0	0	0	0	7	5	3	0	0	0	9	15	0	0	0
2011-08-05 17:45:00	201104	0	0	0	0	0	2	0	0	0	0	6	3	4	0	0	0	12	16	0	0	0
2011-08-05 18:00:00	201104	0	0	0	0	0	2	0	0	0	0	9	2	5	0	0	0	9	15	0	1	0
2011-08-05 18:15:00	201104	0	0	0	0	0	2	0	0	0	0	4	2	3	0	0	0	7	14	0	0	0
2011-08-05 18:30:00	201104	0	0	0	0	0	0	0	0	0	0	4	0	7	0	0	0	5	12	0	0	0
2011-08-05 18:45:00	201104	0	0	0	0	0	0	0	0	0	0	8	5	8	1	0	0	9	12	0	0	0
2011-08-05 19:00:00	201104	0	0	0	0	0	1	0	0	0	0	6	2	5	0	0	0	9	11	0	0	0
2011-08-05 19:15:00	201104	0	0	0	0	1	1	0	0	0	0	9	2	4	0	0	0	8	11	0	2	0
2011-08-05 19:30:00	201104	0	0	0	0	0	0	0	0	0	0	6	1	5	0	0	0	6	11	0	2	0
2011-08-05 19:45:00	201104	0	0	0	0	0	1	0	0	0	0	6	4	5	0	0	0	7	14	0	0	0
2011-08-05 20:00:00	201104	0	0	0	0	0	1	0	0	0	0	7	6	4	0	0	0	9	13	0	2	0
2011-08-05 20:15:00	201104	0	0	0	0	1	3	0	0	0	0	5	1	5	0	0	0	7	11	0	0	0
2011-08-05 20:30:00	201104	0	0	0	0	4	0	0	0	0	0	8	2	6	0	0	0	9	8	0	0	0
2011-08-05 20:45:00	201104	0	0	0	0	1	2	0	0	0	0	14	3	3	0	0	0	9	16	0	0	0
2011-08-06 09:45:00	201104	0	0	0	0	0	1	0	0	0	0	3	3	4	0	0	0	1	6	0	0	0
2011-08-06 10:00:00	201104	0	0	0	0	0	1	0	0	0	0	9	0	7	1	0	0	4	10	0	1	0
2011-08-06 10:15:00	201104	0	0	0	0	0	4	0	0	0	0	9	0	8	0	0	0	9	5	0	0	0
2011-08-06 10:30:00	201104	0	0	0	0	0	3	0	0	0	0	3	1	7	0	0	0	5	10	0	0	0
2011-08-06 10:45:00	201104	0	0	0	0	0	2	0	0	0	0	6	3	9	0	0	0	5	8	0	0	0
2011-08-06 11:00:00	201104	0	0	0	0	0	4	0	0	0	0	12	3	10	0	0	0	11	10	0	0	0
2011-08-06 11:15:00	201104	0	0	0	0	0	2	0	0	0	0	10	7	6	0	0	0	7	10	0	0	0
2011-08-06 11:30:00	201104	0	0	0	0	3	3	0	0	0	0	6	5	10	0	0	0	6	12	0	0	0
2011-08-06 11:45:00	201104	0	0	0	0	1	3	0	0	0	0	10	8	4	0	0	0	3	6	0	0	0
2011-08-06 12:00:00	201104	0	0	0	0	0	2	0	0	0	0	8	10	3	0	0	0	7	8	0	0	0
2011-08-06 12:15:00	201104	0	0	0	0	0	1	0	0	0	0	4	3	3	0	0	0	9	4	0	0	0
2011-08-06 12:30:00	201104	0	0	0	0	0	3	0	0	0	0	9	7	4	0	0	0	9	14	0	0	0
2011-08-06 12:45:00	201104	0	0	0	0	0	1	0	0	0	0	6	3	5	0	0	0	10	10	0	0	0
2011-08-06 13:00:00	201104	0	0	0	0	0	1	0	0	0	0	7	3	7	0	0	0	8	14	0	0	0
2011-08-06 13:15:00	201104	0	0	0	0	0	0	0	0	0	0	8	2	4	0	0	0	8	10	0	0	0
2011-08-06 13:30:00	201104	0	0	0	0	0	1	0	0	0	0	3	5	5	0	0	0	8	12	0	0	0
2011-08-06 13:45:00	201104	0	0	0	0	0	1	0	0	0	0	9	2	4	0	0	0	10	6	0	0	0
2011-08-06 14:00:00	201104	0	0	0	0	0	1	0	0	0	0	5	5	4	0	0	0	9	12	0	0	0
2011-08-06 14:15:00	201104	0	0	0	0	0	3	0	0	0	0	9	3	5	0	0	0	6	11	0	0	0
2011-08-06 14:30:00	201104	0	0	0	0	0	0	0	0	0	0	5	7	5	0	0	0	10	14	0	0	0
2011-08-06 14:45:00	201104	0	0	0	0	0	0	0	0	0	0	11	2	7	1	0	0	8	9	0	1	0
2011-08-06 15:00:00	201104	0	0	0	0	0	0	0	0	0	0	9	5	5	0	0	0	6	10	0	1	0
2011-08-06 15:15:00	201104	0	0	0	0	0	0	0	0	0	0	8	4	7	0	0	0	9	12	0	0	0
2011-08-06 15:30:00	201104	0	0	0	0	0	0	0	0	0	0	10	1	6	0	0	0	7	13	0	0	0
2011-08-06 15:45:00	201104	0	0	0	0	0	0	0	0	0	0	10	2	7	0	0	0	10	11	0	2	0
2011-08-06 16:00:00	201104	0	0	0	0	0	1	0	0	0	0	6	6	7	0	0	0	6	10	0	2	0
2011-08-06 16:15:00	201104	0	0	0	0	0	1	0	0	0	0	9	3	7	0	0	0	8	13	0	1	0
2011-08-06 16:30:00	201104	0	0	0	0	0	1	0	0	0	0	5	5	4	0	0	0	8	14	0	0	0
2011-08-06 16:45:00	201104	0	0	0	0	0	1	0	0	0	0	8	5	2	0	0	0	9	15	0	0	0
2011-08-06 17:00:00	201104	0	0	0	0	0	1	0	0	0	0	7	4	7	0	0	0	11	14	0	0	0
2011-08-06 17:15:00	201104	0	0	0	0	0	1	0	0	0	0	7	2	7	1	0	0	10	13	0	0	0
2011-08-06 17:30:00	201104	0	0	0	0	0	3	0	0	0	0	2	2	7	1	0	0	8	7	0	0	0
2011-08-06 17:45:00	201104	0	0	0	0	0	0	0	0	0	0	11	1	6	0	0	0	11	12	0	1	0
2011-08-06 18:00:00	201104	0	0	0	0	0	1	0	0	0	0	8	2	3	0	0	0	9	12	0	2	0
2011-08-06 18:15:00	201104	0	0	0	0	0	0	0	0	0	0	6	1	4	0	0	0	14	15	0	0	0
2011-08-06 18:30:00	201104	0	0	0	0	0	1	0	0	0	0	3	0	4	0	0	0	14	11	0	0	0
2011-08-06 18:45:00	201104	0	0	0	0	0	3	0	0	0	0	10	0	4	0	0	0	12	10	0	0	0
2011-08-06 19:00:00	201104	0	0	0	0	0	1	0	0	0	0	7	0	2	1	0	0	11	10	0	0	0
2011-08-06 19:15:00	201104	0	0	0	0	7	7	0	0	0	0	14	5	6	0	0	0	9	12	0	0	0
2011-08-06 19:30:00	201104	0	0	0	0	5	5	0	0	0	0	9	1	4	0	0	0	11	11	0	0	0
2011-08-06 19:45:00	201104	0	0	0	0	2	2	0	0	0	0	8	1	3	0	0	0	5	6	0	0	0
2011-08-06 20:00:00	201104	0	0	0	0	1	2	0	0	0	0	6	4	8	0	0	0	4	11	0	2	0
2011-08-06 20:15:00	201104	0	0	0	0	7	6	0	0	0	0	14	7	6	0	0	0	2	13	0	0	0
2011-08-06 20:30:00	201104	0	0	0	0	4	3	0	0	0	0	9	7	2	0	0	0	5	8	0	0	0
2011-08-06 20:45:00	201104	0	0	0	0	8	5	0	0	0	0	11	6	4	0	0	0	5	13	0	0	0
2011-08-07 08:00:00	201104	0	0	0	0	0	0	0	0	0	0	12	9	8	0	0	0	9	14	0	0	0
2011-08-07 08:15:00	201104	0	0	0	0	0	4	0	0	0	0	8	7	7	0	0	0	8	15	0	0	0
2011-08-07 08:30:00	201104	0	0	0	0	0	3	0	0	0	0	6	10	7	0	0	0	7	13	0	0	0
2011-08-07 08:45:00	201104	0	0	0	0	0	5	0	0	0	0	10	5	5	0	0	0	5	16	0	0	0
2011-08-07 09:00:00	201104	0	0	0	0	0	6	0	0	0	0	7	6	4	0	0	0	7	12	0	0	0
2011-08-07 09:15:00	201104	0	0	0	0	0	4	0	0	0	0	12	5	8	0	0	0	5	10	0	0	0
2011-08-07 09:30:00	201104	0	0	0	0	1	1	0	0	0	0	9	9	6	0	0	0	5	12	0	0	0
2011-08-07 09:45:00	201104	0	0	0	0	0	0	0	0	0	0	7	7	11	1	0	0	7	15	0	0	0
2011-08-07 10:00:00	201104	0	0	0	0	2	2	0	0	0	0	10	1	7	0	0	0	6	13	0	0	0
2011-08-07 10:15:00	201104	0	0	0	0	2	0	0	0	0	0	6	4	8	1	0	0	3	4	0	0	0
2011-08-07 10:30:00	201104	0	0	0	0	0	0	0	0	0	0	10	5	6	0	0	0	3	10	0	0	0
2011-08-07 10:45:00	201104	0	0	0	0	1	3	0	0	0	0	10	9	9	1	0	0	3	14	0	0	0
2011-08-07 11:00:00	201104	0	0	0	0	0	4	1	0	0	0	10	6	9	1	0	0	5	7	0	0	0
2011-08-07 11:15:00	201104	0	0	0	0	5	3	0	0	0	0	5	14	10	0	0	0	5	9	0	1	0
2011-08-07 11:30:00	201104	0	0	0	0	7	10	1	0	0	0	8	5	7	0	0	0	9	9	0	1	0
2011-08-07 11:45:00	201104	0	0	0	0	9	7	0	0	0	0	12	8	4	2	0	0	5	9	0	1	0
2011-08-07 12:00:00	201104	0	0	0	0	5	9	2	0	0	0	14	8	8	0	0	0	5	9	0	1	0
2011-08-07 12:15:00	201104	0	0	0	0	7	5	1	0	0	0	11	13	8	1	0	0	3	6	0	2	0
2011-08-07 12:30:00	201104	0	0	0	0	8	10	0	0	0	0	9	8	10	1	0	0	4	9	0	4	0
2011-08-07 12:45:00	201104	0	0	0	0	11	11	1	1	0	0	8	14	11	0	0	0	8	7	0	2	0
2011-08-07 13:00:00	201104	0	0	0	0	6	9	0	0	0	0	9	9	7	1	0	0	9	10	0	2	0
2011-08-07 13:15:00	201104	0	0	0	0	7	10	1	2	0	0	11	12	7	2	0	0	10	12	0	4	0
2011-08-07 13:30:00	201104	0	0	0	0	5	13	2	0	0	0	11	11	8	2	0	0	8	8	1	0	0
2011-08-07 13:45:00	201104	0	0	0	0	8	9	3	1	0	0	9	10	10	0	0	0	6	13	0	2	0
2011-08-07 14:00:00	201104	0	0	0	0	13	9	1	2	0	0	14	13	11	0	0	0	10	15	1	4	0
2011-08-07 14:15:00	201104	0	0	0	0	8	15	1	0	0	0	17	16	13	2	0	0	10	13	0	1	0
2011-08-07 14:30:00	201104	0	0	0	0	9	11	0	0	0	0	12	10	7	0	0	0	5	11	0	2	0
2011-08-07 14:45:00	201104	0	0	0	0	5	12	4	2	0	0	9	13	7	2	0	0	7	11	0	4	0
2011-08-07 15:00:00	201104	0	0	0	0	9	14	1	0	0	0	15	12	12	2	0	0	7	11	1	3	0
2011-08-07 15:15:00	201104	0	0	0	0	11	11	1	1	0	0	13	12	4	0	0	0	9	7	0	1	0
2011-08-07 15:30:00	201104	0	0	0	0	9	9	0	1	0	0	12	15	13	0	0	0	8	13	0	2	0
2011-08-07 15:45:00	201104	0	0	0	0	3	8	0	0	0	0	11	10	8	1	0	0	8	11	1	1	0
2011-08-07 16:00:00	201104	0	0	0	0	7	5	0	1	0	0	11	13	9	0	0	0	7	10	1	1	0
2011-08-07 16:15:00	201104	0	0	0	0	3	10	2	2	0	0	13	13	6	0	0	0	11	13	0	2	0
2011-08-07 16:30:00	201104	0	0	0	0	1	7	1	0	0	0	11	8	7	0	0	0	9	9	0	1	0
2011-08-07 16:45:00	201104	0	0	0	0	6	7	0	3	0	0	13	13	9	0	0	0	3	12	0	0	0
2011-08-07 17:00:00	201104	0	0	0	0	2	7	0	0	0	0	10	8	5	0	0	0	10	9	0	0	0
2011-08-07 17:15:00	201104	0	0	0	0	1	6	0	0	0	0	7	13	9	0	0	0	3	13	0	0	0
2011-08-07 17:30:00	201104	0	0	0	0	2	6	0	0	0	0	7	10	9	0	0	0	5	14	0	0	0
2011-08-07 17:45:00	201104	0	0	0	0	0	3	0	0	0	0	5	7	4	0	0	0	3	10	0	0	0
2011-08-07 18:00:00	201104	0	0	0	0	0	3	0	0	0	0	6	8	4	0	0	0	5	14	0	0	0
2011-08-07 18:15:00	201104	0	0	0	0	0	1	0	0	0	0	6	7	4	0	0	0	5	12	0	0	0
2011-08-07 18:30:00	201104	0	0	0	0	0	1	0	0	0	0	4	2	4	0	0	0	7	7	0	0	0
2011-08-07 18:45:00	201104	0	0	0	0	0	6	1	0	0	0	5	5	5	0	0	0	0	7	0	0	0
2011-08-07 19:00:00	201104	0	0	0	0	0	11	7	2	0	0	7	10	5	0	0	0	0	5	0	0	0
2011-08-07 19:15:00	201104	0	0	1	0	0	2	8	7	0	0	0	4	9	0	0	0	0	6	0	7	0
2011-08-07 19:30:00	201104	0	0	0	0	0	4	3	2	0	0	1	10	11	2	0	0	0	13	1	7	0
2011-08-07 19:45:00	201104	0	0	0	0	0	3	1	1	0	0	2	13	7	0	0	0	0	14	1	0	0
2011-08-07 20:00:00	201104	0	0	0	0	0	0	0	0	0	0	0	8	6	0	0	0	8	8	0	0	0
2011-08-07 20:15:00	201104	0	0	0	0	0	0	0	0	0	0	1	6	4	1	0	0	9	9	0	1	0
2011-08-07 20:30:00	201104	0	0	0	0	0	0	0	0	0	0	0	8	9	0	0	0	12	11	1	4	0
2011-08-07 20:45:00	201104	0	0	0	0	0	1	0	0	0	0	6	9	6	0	0	0	7	10	7	3	0
2011-08-08 09:00:00	201104	0	0	0	0	0	0	0	0	0	0	0	8	2	0	0	0	0	7	0	0	0
2011-08-08 09:15:00	201104	0	0	0	0	0	2	1	4	0	0	2	13	15	0	0	0	6	13	2	3	0
2011-08-08 09:30:00	201104	0	0	0	0	0	2	0	4	0	0	2	14	13	0	0	0	7	15	4	1	0
2011-08-08 09:45:00	201104	0	0	0	0	0	0	0	1	0	0	1	14	8	0	0	0	14	17	0	0	0
2011-08-08 10:00:00	201104	0	0	0	0	0	2	2	3	0	0	1	14	11	0	0	0	3	15	2	0	0
2011-08-08 10:15:00	201104	0	0	0	0	0	1	0	1	0	0	0	12	14	0	0	0	9	14	6	1	0
2011-08-08 10:30:00	201104	0	0	0	0	0	3	3	5	0	0	5	13	11	1	0	0	4	7	1	3	0
2011-08-08 10:45:00	201104	0	0	0	0	2	6	3	5	0	0	4	15	10	4	0	0	7	12	6	10	0
2011-08-08 11:00:00	201104	0	0	0	0	0	1	4	4	0	0	9	15	13	3	0	0	10	14	6	7	0
2011-08-08 11:15:00	201104	0	0	0	0	1	7	0	5	0	0	5	13	14	2	0	0	5	8	5	7	0
2011-08-08 11:30:00	201104	0	0	0	0	1	6	1	4	0	0	7	12	14	3	0	0	2	15	7	7	0
2011-08-08 11:45:00	201104	0	0	0	0	0	5	1	5	0	0	5	16	12	5	0	0	5	13	12	13	0
2011-08-08 12:00:00	201104	0	0	0	0	0	3	3	6	0	0	10	15	13	8	0	0	8	14	9	11	0
2011-08-08 12:15:00	201104	0	0	0	0	1	5	1	6	0	0	4	13	11	1	0	0	11	12	12	10	0
2011-08-08 12:30:00	201104	0	0	0	0	0	5	0	2	0	0	10	15	13	8	0	0	13	13	13	10	0
2011-08-08 12:45:00	201104	0	0	0	0	0	4	0	5	0	0	9	12	15	7	0	0	14	13	14	12	0
2011-08-08 13:00:00	201104	0	0	0	0	0	2	0	4	0	0	10	16	12	3	0	0	14	7	8	7	0
2011-08-08 13:15:00	201104	0	0	0	0	1	4	0	3	0	0	9	16	12	2	0	0	12	8	8	10	0
2011-08-08 13:30:00	201104	0	0	0	0	3	5	0	2	0	0	12	15	13	7	0	0	12	15	9	13	0
2011-08-08 13:45:00	201104	0	0	0	0	0	6	0	1	0	0	9	15	10	2	0	0	14	13	6	9	0
2011-08-08 14:00:00	201104	0	0	0	0	0	1	0	2	0	0	5	14	7	0	0	0	9	12	4	7	0
2011-08-08 14:15:00	201104	0	0	0	0	0	0	0	1	0	0	2	16	16	0	0	0	6	16	5	2	0
2011-08-08 14:30:00	201104	0	0	0	0	1	0	0	0	0	0	1	15	12	0	0	0	6	15	3	1	0
2011-08-08 14:45:00	201104	0	0	0	0	0	0	0	0	0	0	1	15	12	0	0	0	4	13	3	1	0
2011-08-08 15:00:00	201104	0	0	0	0	0	0	0	0	0	0	2	14	10	0	0	0	0	13	5	2	0
2011-08-08 15:15:00	201104	0	0	0	0	0	0	0	0	0	0	1	13	15	1	0	0	0	12	7	2	0
2011-08-08 15:30:00	201104	0	0	0	0	0	0	0	0	0	0	1	14	10	1	0	0	1	12	7	1	0
2011-08-08 15:45:00	201104	0	0	0	0	0	0	0	0	0	0	0	15	12	0	0	0	0	14	5	4	0
2011-08-08 16:00:00	201104	0	0	0	0	0	0	0	0	0	0	0	11	14	1	0	0	0	14	9	3	0
2011-08-08 16:15:00	201104	0	0	0	0	0	0	0	0	0	0	0	14	10	1	0	0	0	15	10	0	0
2011-08-08 16:30:00	201104	0	0	0	0	0	0	0	0	0	0	0	12	15	0	0	0	0	12	3	1	0
2011-08-08 16:45:00	201104	0	0	0	0	0	0	0	0	0	0	1	15	12	0	0	0	0	9	5	0	0
2011-08-08 17:00:00	201104	0	0	0	0	0	0	0	0	0	0	1	12	12	0	0	0	0	14	1	0	0
2011-08-08 17:15:00	201104	0	0	0	0	0	0	0	0	0	0	1	8	12	0	0	0	0	15	2	0	0
2011-08-08 17:30:00	201104	0	0	0	0	0	0	0	0	0	0	0	7	11	0	0	0	0	13	2	0	0
2011-08-08 17:45:00	201104	0	0	0	0	0	0	0	0	0	0	0	10	11	0	0	0	0	13	7	0	0
2011-08-08 18:00:00	201104	0	0	0	0	0	0	0	0	0	0	1	9	12	1	0	0	0	12	9	2	0
2011-08-08 18:15:00	201104	0	0	0	0	0	0	0	0	0	0	0	10	10	1	0	0	0	14	2	0	0
2011-08-08 18:30:00	201104	0	0	0	0	0	0	0	0	0	0	1	14	8	0	0	0	0	11	4	2	0
2011-08-08 18:45:00	201104	0	0	0	0	0	0	0	0	0	0	2	10	11	1	0	0	0	16	1	0	0
2011-08-08 19:00:00	201104	0	0	0	0	0	0	0	0	0	0	1	8	14	2	0	0	0	16	0	3	0
2011-08-08 19:15:00	201104	0	0	0	0	0	0	0	0	0	0	1	9	10	2	0	0	0	15	3	3	0
2011-08-08 19:30:00	201104	0	0	0	0	0	0	0	0	0	0	0	4	8	7	0	0	0	15	3	2	0
2011-08-08 19:45:00	201104	0	0	0	0	0	0	0	0	0	0	0	8	10	9	0	0	0	16	6	3	0
2011-08-08 20:00:00	201104	0	0	0	0	0	0	0	0	0	0	2	6	13	5	0	0	0	14	4	0	0
2011-08-08 20:15:00	201104	0	0	0	0	0	0	0	0	0	0	0	5	16	0	0	0	0	15	1	1	0
2011-08-08 20:30:00	201104	0	0	0	0	1	0	0	0	0	0	2	2	9	1	0	0	0	12	1	2	0
2011-08-08 20:45:00	201104	0	0	0	0	2	0	0	0	0	0	8	1	14	2	0	0	1	13	4	1	0
2011-08-09 08:00:00	201104	0	0	0	0	0	0	0	0	0	0	0	0	4	0	0	0	0	12	0	0	0
2011-08-09 08:15:00	201104	0	0	0	0	0	0	0	0	0	0	0	4	7	0	0	0	1	15	0	0	0
2011-08-09 08:30:00	201104	0	0	0	0	0	0	0	0	0	0	5	5	10	0	0	0	2	15	0	0	0
2011-08-09 08:45:00	201104	0	0	0	0	0	0	0	0	0	0	3	6	9	0	0	0	4	13	0	0	0
2011-08-09 09:00:00	201104	0	0	0	0	0	0	0	0	0	0	5	9	11	0	0	0	3	15	0	0	0
2011-08-09 09:15:00	201104	0	0	0	0	0	0	0	0	0	0	5	7	12	1	0	0	6	13	0	0	0
2011-08-09 09:30:00	201104	0	0	0	0	0	0	0	0	0	0	13	5	3	0	0	0	4	12	0	1	0
2011-08-09 09:45:00	201104	0	0	0	0	0	0	0	0	0	0	7	7	9	0	0	0	4	12	0	0	0
2011-08-09 10:00:00	201104	0	0	0	0	0	0	0	0	0	0	6	7	7	0	0	0	3	16	0	0	0
2011-08-09 10:15:00	201104	0	0	0	0	0	0	0	0	0	0	9	5	9	0	0	0	5	15	0	0	0
2011-08-09 10:30:00	201104	0	0	0	0	0	0	0	0	0	0	7	12	12	0	0	0	1	15	0	1	0
2011-08-09 10:45:00	201104	0	0	0	0	0	1	0	0	0	0	8	11	7	2	0	0	1	13	0	1	0
2011-08-09 11:00:00	201104	0	0	0	0	0	0	0	0	0	0	5	9	9	6	0	0	0	14	0	2	0
2011-08-09 11:15:00	201104	0	0	0	0	0	0	0	0	0	0	3	7	11	2	0	0	0	16	0	2	0
2011-08-09 11:30:00	201104	0	0	0	0	0	1	0	0	0	0	3	10	10	1	0	0	1	13	0	4	0
2011-08-09 11:45:00	201104	0	0	0	0	0	0	0	0	0	0	2	9	11	0	0	0	1	15	0	2	0
2011-08-09 12:00:00	201104	0	0	0	0	0	1	0	0	0	0	3	11	11	1	0	0	1	15	0	1	0
2011-08-09 12:15:00	201104	0	0	0	0	0	0	0	0	0	0	0	8	6	2	0	0	0	13	0	0	0
2011-08-09 12:30:00	201104	0	0	0	0	0	0	0	0	0	0	0	10	10	1	0	0	0	14	0	1	0
2011-08-09 12:45:00	201104	0	0	0	0	0	0	0	0	0	0	2	6	12	3	0	0	0	13	0	4	0
2011-08-09 13:00:00	201104	0	0	0	0	0	0	0	0	0	0	2	7	10	0	0	0	0	14	0	4	0
2011-08-09 13:15:00	201104	0	0	0	0	0	0	0	0	0	0	0	8	8	3	0	0	0	10	0	0	0
2011-08-09 13:30:00	201104	0	0	0	0	0	0	0	0	0	0	0	6	10	2	0	0	0	5	0	1	0
2011-08-09 13:45:00	201104	0	0	0	0	0	0	0	0	0	0	0	9	7	0	0	0	0	12	0	0	0
2011-08-09 14:00:00	201104	0	0	0	0	0	0	0	0	0	0	1	4	5	0	0	0	1	9	0	1	0
2011-08-09 14:15:00	201104	0	0	0	0	0	0	0	0	0	0	0	7	9	1	0	0	0	14	0	0	0
2011-08-09 14:30:00	201104	0	0	0	0	0	1	0	0	0	0	0	9	11	0	0	0	0	12	0	3	0
2011-08-09 14:45:00	201104	0	0	0	0	0	0	0	0	0	0	1	3	9	3	0	0	0	9	0	4	0
2011-08-09 15:00:00	201104	0	0	0	0	0	0	0	0	0	0	2	12	10	0	0	0	0	13	0	3	0
2011-08-09 15:15:00	201104	0	0	0	0	0	2	2	0	0	0	0	5	9	0	0	0	0	15	0	5	0
2011-08-09 15:30:00	201104	0	0	0	0	0	4	0	0	0	0	0	6	11	0	0	0	1	12	1	2	0
2011-08-09 15:45:00	201104	0	0	0	0	0	6	0	0	0	0	2	6	14	0	0	0	0	14	4	6	0
2011-08-09 16:00:00	201104	0	0	0	0	0	2	0	0	0	0	0	8	12	1	0	0	0	14	0	2	0
2011-08-09 16:15:00	201104	0	0	0	0	0	2	0	0	0	0	1	8	10	0	0	0	1	12	1	5	0
2011-08-09 16:30:00	201104	0	0	0	0	0	0	0	0	0	0	0	9	13	0	0	0	2	12	0	0	0
2011-08-09 16:45:00	201104	0	0	0	0	0	1	0	0	0	0	1	12	13	1	0	0	1	10	0	3	0
2011-08-09 17:00:00	201104	0	0	0	0	0	0	0	0	0	0	0	15	8	0	0	0	4	13	1	1	0
2011-08-09 17:15:00	201104	0	0	0	0	0	7	0	0	0	0	1	10	8	0	0	0	5	8	0	1	0
2011-08-09 17:30:00	201104	0	0	0	0	0	0	0	0	0	0	1	10	11	0	0	0	7	15	0	0	0
2011-08-09 17:45:00	201104	0	0	0	0	0	2	0	0	0	0	1	11	14	0	0	0	9	15	0	0	0
2011-08-09 18:00:00	201104	0	0	0	0	0	0	0	0	0	0	1	13	13	0	0	0	10	15	0	0	0
2011-08-09 18:15:00	201104	0	0	0	0	0	0	0	0	0	0	1	12	8	0	0	0	8	15	0	1	0
2011-08-09 18:30:00	201104	0	0	0	0	0	0	0	0	0	0	0	9	15	0	0	0	11	10	0	2	0
2011-08-09 18:45:00	201104	0	0	0	0	0	0	0	0	0	0	0	7	5	0	0	0	7	10	0	4	0
2011-08-09 19:00:00	201104	0	0	0	0	0	0	0	0	0	0	1	12	12	0	0	0	9	13	0	2	0
2011-08-09 19:15:00	201104	0	0	0	0	0	0	0	0	0	0	1	7	7	0	0	0	4	11	0	1	0
2011-08-09 19:30:00	201104	0	0	0	0	0	1	0	0	0	0	0	8	7	0	0	0	6	11	0	1	0
2011-08-09 19:45:00	201104	0	0	0	0	0	0	0	0	0	0	3	5	6	0	0	0	2	14	0	0	0
2011-08-09 20:00:00	201104	0	0	0	0	0	0	0	0	0	0	0	9	9	0	0	0	1	12	0	3	0
2011-08-09 20:15:00	201104	0	0	0	0	0	0	0	0	0	0	1	10	15	0	0	0	1	14	0	3	0
2011-08-09 20:30:00	201104	0	0	0	0	0	0	0	0	0	0	2	3	9	0	0	0	0	15	0	3	0
2011-08-09 20:45:00	201104	0	0	0	0	0	0	0	0	0	0	6	7	11	0	0	0	2	12	0	4	0
2011-08-10 09:00:00	201104	0	0	0	0	0	0	0	0	0	0	0	8	12	0	0	0	0	9	0	1	0
2011-08-10 09:15:00	201104	0	0	0	0	0	0	0	1	0	0	0	7	12	0	0	0	2	8	0	0	0
2011-08-10 09:30:00	201104	0	0	0	0	0	0	0	0	0	0	1	6	9	0	0	0	1	13	0	0	0
2011-08-10 09:45:00	201104	0	0	0	0	2	0	0	4	0	0	5	8	14	1	0	0	2	13	0	2	0
2011-08-10 10:00:00	201104	0	0	0	0	0	2	1	3	0	0	1	12	15	0	0	0	5	17	0	7	0
2011-08-10 10:15:00	201104	0	0	0	0	0	1	0	2	0	0	3	8	13	4	0	0	4	16	1	13	0
2011-08-10 10:30:00	201104	0	0	0	0	0	0	0	2	0	0	1	13	10	0	0	0	4	15	1	10	0
2011-08-10 10:45:00	201104	0	0	0	0	0	0	0	1	0	0	4	10	14	2	0	0	7	11	0	4	0
2011-08-10 11:00:00	201104	0	0	0	0	1	2	0	3	0	0	5	14	14	3	0	0	10	14	1	9	0
2011-08-10 11:15:00	201104	0	0	0	0	0	4	0	6	0	0	3	13	13	1	0	0	10	15	2	10	0
2011-08-10 11:30:00	201104	0	0	0	0	0	2	0	2	0	0	2	5	11	3	0	0	13	16	7	11	0
2011-08-10 11:45:00	201104	0	0	0	0	0	3	0	4	0	0	2	11	13	4	0	0	7	14	4	8	0
2011-08-10 12:00:00	201104	0	0	0	0	0	4	0	1	0	0	5	7	14	3	0	0	12	10	2	6	0
2011-08-10 12:15:00	201104	0	0	0	0	1	3	0	5	0	0	7	11	15	6	0	0	10	10	9	10	0
2011-08-10 12:30:00	201104	0	0	0	0	1	4	0	2	0	0	5	12	14	2	0	0	12	11	2	9	0
2011-08-10 12:45:00	201104	0	0	0	0	0	2	2	3	0	0	2	11	15	3	0	0	14	12	4	6	0
2011-08-10 13:00:00	201104	0	0	0	0	0	0	1	3	0	0	3	12	11	2	0	0	12	12	6	7	0
2011-08-10 13:15:00	201104	0	0	0	0	0	2	3	2	0	0	1	6	12	3	0	0	10	11	6	1	0
2011-08-10 13:30:00	201104	0	0	0	0	0	0	0	0	0	0	3	10	12	0	0	0	9	11	5	4	0
2011-08-10 13:45:00	201104	0	0	0	0	0	0	3	0	0	0	3	12	13	1	0	0	11	14	2	4	0
2011-08-10 14:00:00	201104	0	0	0	0	1	0	2	3	0	0	4	14	8	0	0	0	11	13	6	8	0
2011-08-10 14:15:00	201104	0	0	0	0	0	0	1	1	0	0	4	10	12	3	0	0	11	15	6	6	0
2011-08-10 14:30:00	201104	0	0	0	0	1	0	2	1	0	0	3	15	13	1	0	0	9	7	9	6	0
2011-08-10 14:45:00	201104	0	0	0	0	0	0	1	2	0	0	3	14	12	5	0	0	11	13	7	8	0
2011-08-10 15:00:00	201104	0	0	0	0	0	0	1	2	0	0	3	14	13	4	0	0	7	14	7	8	0
2011-08-10 15:15:00	201104	0	0	0	0	0	0	1	0	0	0	0	15	14	4	0	0	9	14	0	6	0
2011-08-10 15:30:00	201104	0	0	0	0	0	2	0	0	0	0	1	15	12	3	0	0	6	12	3	8	0
2011-08-10 15:45:00	201104	0	0	0	0	0	0	0	1	0	0	0	15	10	1	0	0	10	12	8	7	0
2011-08-10 16:00:00	201104	0	0	0	0	0	0	0	0	0	0	0	12	11	2	0	0	8	12	4	5	0
2011-08-10 16:15:00	201104	0	0	0	0	0	0	0	1	0	0	1	13	10	2	0	0	11	9	6	7	0
2011-08-10 16:30:00	201104	0	0	0	0	0	0	0	1	0	0	1	14	12	2	0	0	7	15	7	5	0
2011-08-10 16:45:00	201104	0	0	0	0	0	0	0	0	0	0	1	14	12	0	0	0	13	14	1	4	0
2011-08-10 17:00:00	201104	0	0	0	0	0	0	0	0	0	0	1	12	13	1	0	0	10	15	1	5	0
2011-08-10 17:15:00	201104	0	0	0	0	0	0	0	0	0	0	2	12	10	2	0	0	16	15	2	3	0
2011-08-10 17:30:00	201104	0	0	0	0	0	0	0	0	0	0	3	11	13	2	0	0	11	16	4	6	0
2011-08-10 17:45:00	201104	0	0	0	0	0	1	0	0	0	0	1	12	14	2	0	0	12	15	2	3	0
2011-08-10 18:00:00	201104	0	0	0	0	0	0	0	0	0	0	1	11	13	5	0	0	11	16	3	3	0
2011-08-10 18:15:00	201104	0	0	0	0	0	0	0	0	0	0	0	12	12	4	0	0	8	13	4	4	0
2011-08-10 18:30:00	201104	0	0	0	0	0	0	0	0	0	0	0	8	13	3	0	0	11	14	5	7	0
2011-08-10 18:45:00	201104	0	0	0	0	0	0	0	0	0	0	0	11	10	2	0	0	15	14	6	5	0
2011-08-10 19:00:00	201104	0	0	0	0	0	0	0	0	0	0	0	10	15	5	0	0	8	13	1	5	0
2011-08-10 19:15:00	201104	0	0	0	0	0	0	0	0	0	0	0	8	13	1	0	0	8	13	4	3	0
2011-08-10 19:30:00	201104	0	0	0	0	0	0	0	0	0	0	2	7	12	1	0	0	13	13	1	3	0
2011-08-10 19:45:00	201104	0	0	0	0	0	0	0	0	0	0	0	2	14	2	0	0	10	16	1	3	0
2011-08-10 20:00:00	201104	0	0	0	0	0	0	0	0	0	0	0	9	6	1	0	0	13	8	1	3	0
2011-08-10 20:15:00	201104	0	0	0	0	0	0	0	0	0	0	1	10	10	2	0	0	10	14	0	4	0
2011-08-10 20:30:00	201104	0	0	0	0	0	1	0	0	0	0	0	12	14	1	0	0	12	16	0	7	0
2011-08-10 20:45:00	201104	0	0	0	0	1	0	0	0	0	0	0	14	14	1	0	0	10	14	4	3	0
2011-08-11 09:30:00	201104	0	0	0	0	0	0	0	0	0	0	3	10	8	0	0	0	3	12	0	1	0
2011-08-11 09:45:00	201104	0	0	0	0	0	0	0	0	0	0	4	13	9	0	0	0	1	14	0	0	0
2011-08-11 10:00:00	201104	0	0	0	0	0	0	0	0	0	0	2	7	9	0	0	0	0	16	0	0	0
2011-08-11 10:15:00	201104	0	0	0	0	0	0	0	0	0	0	1	9	10	0	0	0	2	13	0	1	0
2011-08-11 10:30:00	201104	0	0	0	0	0	0	0	0	0	0	5	6	4	0	0	0	0	11	0	0	0
2011-08-11 10:45:00	201104	0	0	0	0	0	0	0	0	0	0	6	8	8	0	0	0	1	12	0	0	0
2011-08-11 11:00:00	201104	0	0	0	0	0	0	0	0	0	0	3	10	11	0	0	0	4	15	0	1	0
2011-08-11 11:15:00	201104	0	0	0	0	0	0	0	0	0	0	5	8	12	0	0	0	2	12	0	3	0
2011-08-11 11:30:00	201104	0	0	0	0	0	0	0	0	0	0	5	10	10	0	0	0	2	16	0	0	0
2011-08-11 11:45:00	201104	0	0	0	0	0	0	0	0	0	0	8	7	11	1	0	0	0	13	0	3	0
2011-08-11 12:00:00	201104	0	0	0	0	0	0	0	0	0	0	4	5	10	0	0	0	2	11	0	0	0
2011-08-11 12:15:00	201104	0	0	0	0	0	0	0	0	0	0	3	5	7	1	0	0	0	5	0	0	0
2011-08-11 12:30:00	201104	0	0	0	0	0	0	0	0	0	0	4	4	7	0	0	0	2	6	0	4	0
2011-08-11 12:45:00	201104	0	0	0	0	0	0	0	0	0	0	5	8	6	0	0	0	8	7	0	2	0
2011-08-11 13:00:00	201104	0	0	0	0	0	0	0	0	0	0	2	5	8	0	0	0	3	12	0	2	0
2011-08-11 13:15:00	201104	0	0	0	0	0	0	0	0	0	0	2	13	13	0	0	0	6	15	0	1	0
2011-08-11 13:30:00	201104	0	0	0	0	0	0	0	0	0	0	1	9	11	0	0	0	2	11	0	1	0
2011-08-11 13:45:00	201104	0	0	0	0	0	0	0	0	0	0	0	9	15	0	0	0	3	12	0	1	0
2011-08-11 14:00:00	201104	0	0	0	0	0	2	0	0	0	0	1	10	8	0	0	0	10	12	0	1	0
2011-08-11 14:15:00	201104	0	0	0	0	0	0	0	0	0	0	2	4	7	0	0	0	8	15	0	0	0
2011-08-11 14:30:00	201104	0	0	0	0	0	2	0	0	0	0	0	8	9	0	0	0	10	13	0	0	0
2011-08-11 14:45:00	201104	0	0	0	0	0	3	0	0	0	0	1	5	11	0	0	0	15	14	0	1	0
2011-08-11 15:00:00	201104	0	0	0	0	0	1	0	0	0	0	0	6	8	0	0	0	9	12	0	1	0
2011-08-11 15:15:00	201104	0	0	0	0	0	0	0	0	0	0	0	2	13	0	0	0	10	12	0	0	0
2011-08-11 15:30:00	201104	0	0	0	0	0	0	0	0	0	0	0	8	9	0	0	0	14	14	0	0	0
2011-08-11 15:45:00	201104	0	0	0	0	0	0	0	0	0	0	0	5	10	0	0	0	9	14	0	1	0
2011-08-11 16:00:00	201104	0	0	0	0	0	0	0	0	0	0	0	5	12	0	0	0	11	15	0	0	0
2011-08-11 16:15:00	201104	0	0	0	0	0	0	0	0	0	0	0	2	9	0	0	0	9	10	0	3	0
2011-08-11 16:30:00	201104	0	0	0	0	0	0	0	0	0	0	0	5	9	0	0	0	11	12	1	1	0
2011-08-11 16:45:00	201104	0	0	0	0	0	0	0	0	0	0	0	3	10	0	0	0	12	13	0	3	0
2011-08-11 17:00:00	201104	0	0	0	0	0	1	0	0	0	0	0	4	8	0	0	0	7	10	0	1	0
2011-08-11 17:15:00	201104	0	0	0	0	0	0	0	0	0	0	0	8	12	0	0	0	11	13	0	1	0
2011-08-11 17:30:00	201104	0	0	0	0	0	0	0	0	0	0	0	6	11	0	0	0	9	11	0	2	0
2011-08-11 17:45:00	201104	0	0	0	0	0	0	0	0	0	0	0	7	7	0	0	0	12	10	0	0	0
2011-08-11 18:00:00	201104	0	0	0	0	0	0	0	0	0	0	0	7	10	0	0	0	10	14	0	2	0
2011-08-11 18:15:00	201104	0	0	0	0	0	1	0	0	0	0	0	6	14	0	0	0	10	15	0	2	0
2011-08-11 18:30:00	201104	0	0	0	0	0	0	0	0	0	0	0	1	8	0	0	0	8	12	0	2	0
2011-08-11 18:45:00	201104	0	0	0	0	0	0	0	0	0	0	0	8	6	0	0	0	10	13	0	5	0
2011-08-11 19:00:00	201104	0	0	0	0	0	0	0	0	0	0	0	7	9	0	0	0	10	16	0	2	0
2011-08-11 19:15:00	201104	0	0	0	0	0	0	0	0	0	0	0	4	11	0	0	0	10	13	0	6	0
2011-08-11 19:30:00	201104	0	0	0	0	0	0	0	0	0	0	0	5	10	0	0	0	14	9	0	5	0
2011-08-11 19:45:00	201104	0	0	0	0	0	0	0	0	0	0	0	5	12	0	0	0	12	13	0	3	0
2011-08-11 20:00:00	201104	0	0	0	0	0	1	0	0	0	0	0	3	10	0	0	0	13	12	0	5	0
2011-08-11 20:15:00	201104	0	0	0	0	0	0	0	0	0	0	1	4	7	1	0	0	12	6	1	5	0
2011-08-11 20:30:00	201104	0	0	0	0	0	0	0	0	0	0	0	6	9	0	0	0	13	9	0	6	0
2011-08-11 20:45:00	201104	0	0	0	0	0	0	0	0	0	0	0	4	10	0	0	0	7	13	0	4	0
2011-08-12 09:15:00	201104	0	0	0	0	0	0	0	0	0	0	0	5	6	0	0	0	1	6	1	0	0
2011-08-12 09:30:00	201104	0	0	0	0	0	2	0	0	0	0	0	11	8	0	0	0	11	12	10	1	0
2011-08-12 09:45:00	201104	0	0	0	0	0	1	0	0	0	0	0	9	11	0	0	0	10	12	8	0	0
2011-08-12 10:00:00	201104	0	0	0	0	0	0	0	0	0	0	1	13	11	0	0	0	12	10	8	1	0
2011-08-12 10:15:00	201104	0	0	0	0	0	1	0	1	0	0	0	7	11	0	0	0	8	12	6	3	0
2011-08-12 10:30:00	201104	0	0	0	0	0	2	0	0	0	0	0	13	14	0	0	0	8	15	9	2	0
2011-08-12 10:45:00	201104	0	0	0	0	0	0	0	1	0	0	0	9	13	0	0	0	13	12	10	4	0
2011-08-12 11:00:00	201104	0	0	0	0	0	1	0	0	0	0	0	9	13	0	0	0	9	16	5	2	0
2011-08-12 11:15:00	201104	0	0	0	0	0	0	1	0	0	0	0	13	10	1	0	0	7	10	10	3	0
2011-08-12 11:30:00	201104	0	0	0	0	0	0	0	0	0	0	1	12	14	0	0	0	9	14	5	5	0
2011-08-12 11:45:00	201104	0	0	0	0	0	1	0	0	0	0	2	9	12	0	0	0	10	11	11	5	0
2011-08-12 12:00:00	201104	0	0	0	0	0	2	0	0	0	0	3	11	14	0	0	0	12	15	13	6	0
2011-08-12 12:15:00	201104	0	0	0	0	0	0	0	0	0	0	3	10	13	0	0	0	10	10	11	6	0
2011-08-12 12:30:00	201104	0	0	0	0	0	2	0	0	0	0	2	5	9	0	0	0	7	12	10	6	0
2011-08-12 12:45:00	201104	0	0	0	0	0	1	0	0	0	0	3	9	11	1	0	0	8	11	11	6	0
2011-08-12 13:00:00	201104	0	0	0	0	0	0	0	1	0	0	3	8	11	1	0	0	13	9	7	5	0
2011-08-12 13:15:00	201104	0	0	0	0	0	2	0	0	0	0	1	10	9	0	0	0	11	13	11	6	0
2011-08-12 13:30:00	201104	0	0	0	0	0	0	0	0	0	0	3	2	2	0	0	0	6	4	6	1	0
2011-08-12 13:45:00	201104	0	0	0	0	0	0	0	0	0	0	0	6	4	0	0	0	7	9	6	3	0
2011-08-12 14:00:00	201104	0	0	0	0	0	2	0	0	0	0	2	9	10	0	0	0	10	15	11	4	0
2011-08-12 14:15:00	201104	0	0	0	0	0	2	0	0	0	0	2	9	15	2	0	0	12	13	9	6	0
2011-08-12 14:30:00	201104	0	0	0	0	0	4	0	0	0	0	2	9	12	0	0	0	14	15	12	1	0
2011-08-12 14:45:00	201104	0	0	0	0	0	2	0	0	0	0	2	5	9	1	0	0	9	12	14	6	0
2011-08-12 15:00:00	201104	0	0	0	0	0	3	0	0	0	0	5	10	13	0	0	0	14	13	11	6	0
2011-08-12 15:15:00	201104	0	0	0	0	0	7	0	0	0	0	2	9	15	3	0	0	14	12	9	6	0
2011-08-12 15:30:00	201104	0	0	0	0	0	3	0	0	0	0	2	5	12	4	0	0	9	14	10	3	0
2011-08-12 15:45:00	201104	0	0	0	0	0	3	0	0	0	0	1	4	11	1	0	0	6	9	9	9	0
2011-08-12 16:00:00	201104	0	0	0	0	0	0	0	0	0	0	2	5	9	4	0	0	6	12	9	4	0
2011-08-12 16:15:00	201104	0	0	0	0	0	1	0	0	0	0	1	3	7	5	0	0	7	12	11	0	0
2011-08-12 16:30:00	201104	0	0	0	0	0	2	0	0	0	0	2	5	9	1	0	0	6	15	13	2	0
2011-08-12 16:45:00	201104	0	0	0	0	0	0	0	0	0	0	1	9	13	0	0	0	8	13	6	2	0
2011-08-12 17:00:00	201104	0	0	0	0	0	7	0	0	0	0	6	9	16	1	0	0	6	15	6	2	0
2011-08-12 17:15:00	201104	0	0	0	0	0	1	0	0	0	0	0	9	9	2	0	0	5	13	5	1	0
2011-08-12 17:30:00	201104	0	0	0	0	0	0	0	0	0	0	2	7	12	0	0	0	7	13	8	3	0
2011-08-12 17:45:00	201104	0	0	0	0	0	0	0	0	0	0	0	7	12	2	0	0	3	13	7	2	0
2011-08-12 18:00:00	201104	0	0	0	0	0	0	0	0	0	0	3	7	10	0	0	0	11	11	5	7	0
2011-08-12 18:15:00	201104	0	0	0	0	0	0	0	0	0	0	4	6	8	0	0	0	3	12	8	2	0
2011-08-12 18:30:00	201104	0	0	0	0	0	1	0	0	0	0	3	5	9	0	0	0	1	11	10	2	0
2011-08-12 18:45:00	201104	0	0	0	0	0	0	0	0	0	0	1	4	12	0	0	0	6	13	6	7	0
2011-08-12 19:00:00	201104	0	0	0	0	0	1	0	0	0	0	1	6	9	0	0	0	9	14	6	5	0
2011-08-12 19:15:00	201104	0	0	0	0	0	1	0	0	0	0	3	10	12	0	0	0	3	14	7	8	0
2011-08-12 19:30:00	201104	0	0	0	0	0	3	0	0	0	0	1	4	6	0	0	0	9	13	12	6	0
2011-08-12 19:45:00	201104	0	0	0	0	0	2	0	0	0	0	1	8	10	0	0	0	8	13	8	3	0
2011-08-12 20:00:00	201104	0	0	0	0	0	1	0	0	0	0	0	5	9	1	0	0	8	13	10	4	0
2011-08-12 20:15:00	201104	0	0	0	0	0	1	0	0	0	0	1	10	12	0	0	0	8	14	8	9	0
2011-08-12 20:30:00	201104	0	0	0	0	0	0	0	0	0	0	1	5	10	0	0	0	11	15	7	3	0
2011-08-12 20:45:00	201104	0	0	0	0	0	1	0	0	0	0	2	6	11	5	0	0	15	15	5	9	0
2011-08-13 08:45:00	201104	0	0	0	0	0	1	0	0	0	0	0	5	5	0	0	0	5	11	4	0	0
2011-08-13 09:00:00	201104	0	0	0	0	0	0	0	0	0	0	0	5	7	0	0	0	0	16	5	0	0
2011-08-13 09:15:00	201104	0	0	0	0	0	1	0	0	0	0	0	9	6	0	0	0	2	14	10	0	0
2011-08-13 09:30:00	201104	0	0	0	0	0	0	0	0	0	0	0	8	15	1	0	0	2	12	7	1	0
2011-08-13 09:45:00	201104	0	0	0	0	0	0	0	0	0	0	1	5	6	2	0	0	1	7	5	3	0
2011-08-13 10:00:00	201104	0	0	0	0	0	0	0	0	0	0	1	13	12	1	0	0	2	12	8	4	0
2011-08-13 10:15:00	201104	0	0	0	0	0	2	0	0	0	0	1	11	13	4	0	0	3	15	12	2	0
2011-08-13 10:30:00	201104	0	0	0	0	0	1	0	0	0	0	0	7	5	5	0	0	4	5	10	4	0
2011-08-13 10:45:00	201104	0	0	0	0	0	0	0	0	0	0	1	9	12	5	0	0	3	12	16	3	0
2011-08-13 11:00:00	201104	0	0	0	0	0	0	0	0	0	0	0	11	8	7	0	0	1	12	14	4	0
2011-08-13 11:15:00	201104	0	0	0	0	0	0	0	1	0	0	1	5	6	3	0	0	1	8	9	2	0
2011-08-13 11:30:00	201104	0	0	0	0	0	0	0	0	0	0	0	4	8	9	0	0	4	8	8	7	0
2011-08-13 11:45:00	201104	0	0	0	0	0	0	0	0	0	0	2	6	6	8	0	0	9	11	5	6	0
2011-08-13 12:00:00	201104	0	0	0	0	0	0	0	0	0	0	1	11	5	4	0	0	5	12	6	7	0
2011-08-13 12:15:00	201104	0	0	0	0	0	0	0	0	0	0	1	12	9	3	0	0	3	14	8	3	0
2011-08-13 12:30:00	201104	0	0	0	0	0	0	0	0	0	0	0	7	8	4	0	0	3	7	4	4	0
2011-08-13 12:45:00	201104	0	0	0	0	0	0	0	0	0	0	0	5	8	3	0	0	2	10	4	1	0
2011-08-13 13:00:00	201104	0	0	0	0	0	0	0	0	0	0	0	5	3	1	0	0	3	4	2	5	0
2011-08-13 13:15:00	201104	0	0	0	0	0	0	0	0	0	0	0	5	5	2	0	0	0	9	6	3	0
2011-08-13 13:30:00	201104	0	0	0	0	0	0	0	0	0	0	0	6	15	8	0	0	1	13	8	3	0
2011-08-13 13:45:00	201104	0	0	0	0	0	0	0	0	0	0	0	3	10	2	0	0	0	14	5	0	0
2011-08-13 14:00:00	201104	0	0	0	0	0	0	0	0	0	0	0	10	12	4	0	0	3	10	5	8	0
2011-08-13 14:15:00	201104	0	0	0	0	0	0	0	0	0	0	0	4	10	3	0	0	3	11	11	8	0
2011-08-13 14:30:00	201104	0	0	0	0	0	0	0	1	0	0	0	4	11	5	0	0	3	12	6	5	0
2011-08-13 14:45:00	201104	0	0	0	0	0	0	0	0	0	0	1	3	14	5	0	0	1	11	11	7	0
2011-08-13 15:00:00	201104	0	0	0	0	0	0	0	0	0	0	1	4	14	7	0	0	2	9	11	5	0
2011-08-13 15:15:00	201104	0	0	0	0	0	0	0	0	0	0	0	10	6	11	0	0	2	12	11	7	0
2011-08-13 15:30:00	201104	0	0	0	0	0	1	0	0	0	0	0	5	9	9	0	0	0	13	5	2	0
2011-08-13 15:45:00	201104	0	0	0	0	0	0	0	0	0	0	0	5	2	12	0	0	0	14	9	5	0
2011-08-13 16:00:00	201104	0	0	0	0	0	0	0	0	0	0	0	4	7	8	0	0	4	15	7	4	0
2011-08-13 16:15:00	201104	0	0	0	0	0	0	0	0	0	0	0	5	9	8	0	0	5	15	8	6	0
2011-08-13 16:30:00	201104	0	0	0	0	0	0	0	0	0	0	0	5	13	7	0	0	6	15	10	8	0
2011-08-13 16:45:00	201104	0	0	0	0	0	0	0	0	0	0	1	5	12	5	0	0	5	10	8	2	0
2011-08-13 17:00:00	201104	0	0	0	0	0	0	0	0	0	0	3	9	8	7	0	0	7	15	5	5	0
2011-08-13 17:15:00	201104	0	0	0	0	0	0	0	0	0	0	1	4	9	7	0	0	10	13	12	9	0
2011-08-13 17:30:00	201104	0	0	0	0	0	0	0	0	0	0	0	3	8	6	0	0	8	13	7	6	0
2011-08-13 17:45:00	201104	0	0	0	0	0	0	0	0	0	0	0	4	10	9	0	0	2	10	12	5	0
2011-08-13 18:00:00	201104	0	0	0	0	0	1	0	0	0	0	0	3	7	10	0	0	5	13	10	5	0
2011-08-13 18:15:00	201104	0	0	0	0	0	0	0	0	0	0	1	4	10	4	0	0	4	10	5	5	0
2011-08-13 18:30:00	201104	0	0	0	0	0	0	0	0	0	0	1	2	8	8	0	0	4	13	3	7	0
2011-08-13 18:45:00	201104	0	0	0	0	0	0	0	0	0	0	0	6	9	4	0	0	4	8	6	4	0
2011-08-13 19:00:00	201104	0	0	0	0	0	0	0	0	0	0	0	8	10	4	0	0	5	14	6	5	0
2011-08-13 19:15:00	201104	0	0	0	0	0	0	0	0	0	0	0	9	5	1	0	0	6	8	9	7	0
2011-08-13 19:30:00	201104	0	0	0	0	0	0	0	0	0	0	0	7	13	2	0	0	4	12	9	4	0
2011-08-13 19:45:00	201104	0	0	0	0	0	0	0	0	0	0	1	7	12	1	0	0	7	15	8	8	0
2011-08-13 20:00:00	201104	0	0	0	0	0	0	0	0	0	0	0	5	13	9	0	0	6	15	8	3	0
2011-08-13 20:15:00	201104	0	0	0	0	0	0	0	0	0	0	0	2	8	1	0	0	4	8	3	2	0
2011-08-13 20:30:00	201104	0	0	0	0	0	0	0	0	0	0	1	7	10	2	0	0	3	15	3	3	0
2011-08-13 20:45:00	201104	0	0	0	0	0	0	0	0	0	0	0	3	9	1	0	0	4	12	2	3	0
2011-08-14 09:15:00	201104	0	0	0	0	0	0	0	0	0	0	0	7	11	2	0	0	0	13	10	0	0
2011-08-14 09:30:00	201104	0	0	0	0	0	0	0	0	0	0	0	4	11	1	0	0	3	13	7	1	0
2011-08-14 09:45:00	201104	0	0	0	0	0	0	0	0	0	0	1	6	12	1	0	0	7	15	3	1	0
2011-08-14 10:00:00	201104	0	0	0	0	0	0	0	0	0	0	0	6	10	2	0	0	5	13	8	4	0
2011-08-14 10:15:00	201104	0	0	0	0	0	0	0	1	0	0	0	8	14	6	0	0	8	16	7	10	0
2011-08-14 10:30:00	201104	0	0	0	0	0	1	0	2	0	0	0	4	12	5	0	0	7	10	6	4	0
2011-08-14 10:45:00	201104	0	0	0	0	0	0	0	0	0	0	0	6	8	6	0	0	5	11	7	6	0
2011-08-14 11:00:00	201104	0	0	0	0	0	0	0	1	0	0	1	7	12	9	0	0	7	12	11	7	0
2011-08-14 11:15:00	201104	0	0	0	0	0	1	0	0	0	0	2	4	13	7	0	0	5	15	12	6	0
2011-08-14 11:30:00	201104	0	0	0	0	0	0	0	0	0	0	1	3	9	5	0	0	9	12	8	6	0
2011-08-14 11:45:00	201104	0	0	0	0	0	1	0	1	0	0	2	5	13	2	0	0	8	9	9	5	0
2011-08-14 12:00:00	201104	0	0	0	0	0	2	1	0	0	0	3	9	13	4	0	0	12	14	6	9	0
2011-08-14 12:15:00	201104	0	0	0	0	0	0	0	0	0	0	3	8	12	7	0	0	3	10	14	5	0
2011-08-14 12:30:00	201104	0	0	0	0	0	0	0	1	0	0	2	4	9	2	0	0	3	11	5	10	0
2011-08-14 12:45:00	201104	0	0	0	0	0	2	0	0	0	0	3	10	9	6	0	0	9	11	13	8	0
2011-08-14 13:00:00	201104	0	0	0	0	0	1	0	0	0	0	2	2	11	9	0	0	11	11	8	13	0
2011-08-14 13:15:00	201104	0	0	0	0	0	0	0	0	0	0	1	5	13	3	0	0	8	10	9	10	0
2011-08-14 13:30:00	201104	0	0	0	0	0	0	0	0	0	0	1	4	8	5	0	0	8	9	13	9	0
2011-08-14 13:45:00	201104	0	0	0	0	0	1	0	0	0	0	0	6	10	4	0	0	5	13	14	10	0
2011-08-14 14:00:00	201104	0	0	0	0	0	1	0	0	0	0	1	8	12	2	0	0	10	12	12	6	0
2011-08-14 14:15:00	201104	0	0	0	0	0	0	0	0	0	0	1	9	12	5	0	0	8	13	9	13	0
2011-08-14 14:30:00	201104	0	0	0	0	0	3	0	1	0	0	0	4	13	9	0	0	9	15	13	11	0
2011-08-14 14:45:00	201104	0	0	0	0	0	2	0	0	0	0	3	9	13	9	0	0	9	14	10	14	0
2011-08-14 15:00:00	201104	0	0	0	0	0	2	0	0	0	0	4	7	13	5	0	0	11	14	12	10	0
2011-08-14 15:15:00	201104	0	0	0	0	1	4	1	1	0	0	7	8	14	7	0	0	7	10	13	12	0
2011-08-14 15:30:00	201104	0	0	0	0	1	4	0	1	0	0	0	6	12	5	0	0	15	10	15	11	0
2011-08-14 15:45:00	201104	0	0	0	0	0	2	0	2	0	0	3	11	14	4	0	0	13	12	12	10	0
2011-08-14 16:00:00	201104	0	0	0	0	0	0	0	0	0	0	6	13	10	5	0	0	13	13	13	9	0
2011-08-14 16:15:00	201104	0	0	0	0	0	1	0	0	0	0	4	11	14	4	0	0	7	14	13	11	0
2011-08-14 16:30:00	201104	0	0	0	0	0	2	2	0	0	0	4	9	14	5	0	0	10	11	15	10	0
2011-08-14 16:45:00	201104	0	0	0	0	0	2	0	1	0	0	4	6	11	3	0	0	13	6	8	8	0
2011-08-14 17:00:00	201104	0	0	0	0	0	0	1	0	0	0	0	5	9	2	0	0	15	6	13	9	0
2011-08-14 17:15:00	201104	0	0	0	0	0	1	1	2	0	0	4	12	14	4	0	0	12	11	16	9	0
2011-08-14 17:30:00	201104	0	0	0	0	0	0	0	1	0	0	3	13	11	4	0	0	11	12	10	8	0
2011-08-14 17:45:00	201104	0	0	0	0	0	0	0	0	0	0	1	11	11	8	0	0	16	14	13	9	0
2011-08-14 18:00:00	201104	0	0	0	0	0	0	0	0	0	0	4	13	9	4	0	0	13	5	10	6	0
2011-08-14 18:15:00	201104	0	0	0	0	0	0	0	0	0	0	6	11	11	1	0	0	14	13	10	8	0
2011-08-14 18:30:00	201104	0	0	0	0	0	0	0	0	0	0	5	13	12	1	0	0	13	14	12	6	0
2011-08-14 18:45:00	201104	0	0	0	0	0	0	0	0	0	0	2	9	10	1	0	0	13	10	11	6	0
2011-08-14 19:00:00	201104	0	0	0	0	0	0	0	0	0	0	1	9	12	3	0	0	11	12	15	7	0
2011-08-14 19:15:00	201104	0	0	0	0	0	0	0	0	0	0	1	13	7	2	0	0	13	14	9	5	0
2011-08-14 19:30:00	201104	0	0	0	0	0	0	0	0	0	0	1	12	9	0	0	0	9	8	11	5	0
2011-08-14 19:45:00	201104	0	0	0	0	0	0	0	0	0	0	0	7	8	0	0	0	7	9	10	3	0
2011-08-14 20:00:00	201104	0	0	0	0	0	0	0	0	0	0	1	11	9	2	0	0	9	11	12	8	0
2011-08-14 20:15:00	201104	0	0	0	0	0	0	0	0	0	0	1	9	13	2	0	0	13	11	7	7	0
2011-08-14 20:30:00	201104	0	0	0	0	0	0	0	0	0	0	1	12	14	4	0	0	10	15	11	5	0
2011-08-14 20:45:00	201104	0	0	0	0	0	0	0	0	0	0	1	3	10	0	0	0	12	10	11	5	0
2011-08-15 08:00:00	201104	0	0	0	0	0	0	0	0	0	0	0	4	3	0	0	0	4	7	2	0	0
2011-08-15 08:15:00	201104	0	0	0	0	0	0	0	0	0	0	0	6	10	1	0	0	8	13	9	1	0
2011-08-15 08:30:00	201104	0	0	0	0	0	0	0	0	0	0	0	9	13	0	0	0	5	13	7	1	0
2011-08-15 08:45:00	201104	0	0	0	0	0	0	0	0	0	0	0	3	10	4	0	0	8	11	9	1	0
2011-08-15 09:00:00	201104	0	0	0	0	0	2	0	0	0	0	0	8	15	6	0	0	6	15	9	3	0
2011-08-15 09:15:00	201104	0	0	0	0	0	1	0	0	0	0	2	13	8	0	0	0	7	17	4	3	0
2011-08-15 09:30:00	201104	0	0	0	0	0	0	0	0	0	0	0	10	8	3	0	0	4	13	9	4	0
2011-08-15 09:45:00	201104	0	0	0	0	0	0	0	0	0	0	5	12	6	1	0	0	7	16	7	5	0
2011-08-15 10:00:00	201104	0	0	0	0	0	0	0	0	0	0	4	8	11	4	0	0	6	15	7	2	0
2011-08-15 10:15:00	201104	0	0	0	0	0	0	0	0	0	0	2	11	8	0	0	0	9	15	10	3	0
2011-08-15 10:30:00	201104	0	0	0	0	0	1	0	0	0	0	4	12	12	5	0	0	9	12	12	2	0
2011-08-15 10:45:00	201104	0	0	0	0	0	0	0	0	0	0	0	8	4	2	0	0	11	10	5	4	0
2011-08-15 11:00:00	201104	0	0	0	0	0	1	0	0	0	0	5	7	13	3	0	0	11	14	11	8	0
2011-08-15 11:15:00	201104	0	0	0	0	0	0	0	0	0	0	0	8	7	0	0	0	11	11	9	6	0
2011-08-15 11:30:00	201104	0	0	0	0	0	0	0	0	0	0	0	6	7	1	0	0	11	9	8	3	0
2011-08-15 11:45:00	201104	0	0	0	0	0	1	0	0	0	0	0	7	10	2	0	0	13	10	8	6	0
2011-08-15 12:00:00	201104	0	0	0	0	0	0	0	0	0	0	0	9	11	1	0	0	4	7	7	6	0
2011-08-15 12:15:00	201104	0	0	0	0	0	1	0	0	0	0	2	9	11	0	0	0	10	11	6	5	0
2011-08-15 12:30:00	201104	0	0	0	0	0	3	0	0	0	0	3	14	11	2	0	0	8	12	13	9	0
2011-08-15 12:45:00	201104	0	0	0	0	0	1	0	0	0	0	0	15	9	2	0	0	7	9	9	6	0
2011-08-15 13:00:00	201104	0	0	0	0	0	0	0	0	0	0	1	11	9	2	0	0	9	8	12	4	0
2011-08-15 13:15:00	201104	0	0	0	0	0	2	0	0	0	0	1	14	10	6	0	0	11	13	9	6	0
2011-08-15 13:30:00	201104	0	0	0	0	0	3	0	0	0	0	0	5	13	5	0	0	10	11	10	6	0
2011-08-15 13:45:00	201104	0	0	0	0	0	0	0	0	0	0	0	4	12	3	0	0	10	12	15	9	0
2011-08-15 14:00:00	201104	0	0	0	0	0	0	0	0	0	0	0	12	11	2	0	0	12	11	13	4	0
2011-08-15 14:15:00	201104	0	0	0	0	0	1	0	0	0	0	0	8	13	0	0	0	8	16	16	2	0
2011-08-15 14:30:00	201104	0	0	0	0	0	2	0	0	0	0	1	8	11	1	0	0	10	11	14	5	0
2011-08-15 14:45:00	201104	0	0	0	0	0	3	0	0	0	0	1	9	13	0	0	0	5	13	11	7	0
2011-08-15 15:00:00	201104	0	0	0	0	0	3	0	0	0	0	3	12	13	2	0	0	11	12	11	8	0
2011-08-15 15:15:00	201104	0	0	0	0	0	4	0	0	0	0	3	12	11	4	0	0	9	12	10	2	0
2011-08-15 15:30:00	201104	0	0	0	0	0	1	0	0	0	0	2	7	9	1	0	0	7	10	11	6	0
2011-08-15 15:45:00	201104	0	0	0	0	0	1	0	0	0	0	0	7	11	5	0	0	13	14	9	7	0
2011-08-15 16:00:00	201104	0	0	0	0	0	0	0	0	0	0	1	13	11	1	0	0	12	14	11	5	0
2011-08-15 16:15:00	201104	0	0	0	0	0	2	0	0	0	0	0	9	9	0	0	0	12	7	12	8	0
2011-08-15 16:30:00	201104	0	0	0	0	0	2	0	0	0	0	2	5	12	4	0	0	8	13	14	6	0
2011-08-15 16:45:00	201104	0	0	0	0	0	0	0	0	0	0	0	13	12	1	0	0	8	13	13	7	0
2011-08-15 17:00:00	201104	0	0	0	0	0	1	0	0	0	0	0	11	10	1	0	0	12	13	12	7	0
2011-08-15 17:15:00	201104	0	0	0	0	0	1	0	0	0	0	0	11	9	1	0	0	9	8	9	6	0
2011-08-15 17:30:00	201104	0	0	0	0	0	0	0	0	0	0	0	12	6	0	0	0	6	10	10	6	0
2011-08-15 17:45:00	201104	0	0	0	0	0	0	0	0	0	0	3	4	9	2	0	0	4	15	10	1	0
2011-08-15 18:00:00	201104	0	0	0	0	0	0	0	0	0	0	0	7	11	4	0	0	10	8	10	2	0
2011-08-15 18:15:00	201104	0	0	0	0	0	1	0	0	0	0	0	9	11	1	0	0	11	12	12	4	0
2011-08-15 18:30:00	201104	0	0	0	0	0	0	0	0	0	0	0	8	7	0	0	0	10	8	10	2	0
2011-08-15 18:45:00	201104	0	0	0	0	0	0	0	0	0	0	0	5	7	0	0	0	10	7	9	4	0
2011-08-15 19:00:00	201104	0	0	0	0	0	0	0	0	0	0	0	9	10	1	0	0	9	10	9	4	0
2011-08-15 19:15:00	201104	0	0	0	0	0	0	0	0	0	0	0	10	10	0	0	0	13	10	8	1	0
2011-08-15 19:30:00	201104	0	0	0	0	0	0	0	0	0	0	1	4	5	1	0	0	7	12	7	3	0
2011-08-15 19:45:00	201104	0	0	0	0	0	0	0	0	0	0	0	7	12	1	0	0	9	12	8	3	0
2011-08-15 20:00:00	201104	0	0	0	0	0	0	0	0	0	0	0	6	8	0	0	0	9	5	6	2	0
2011-08-15 20:15:00	201104	0	0	0	0	0	0	0	0	0	0	0	7	3	2	0	0	7	5	6	2	0
2011-08-15 20:30:00	201104	0	0	0	0	0	0	0	0	0	0	0	12	12	2	0	0	10	17	5	2	0
2011-08-15 20:45:00	201104	0	0	0	0	0	0	0	0	0	0	0	14	16	0	0	0	6	13	10	1	0
2011-08-01 09:45:00	201107	0	0	0	0	0	0	0	0	0	0	1	0	0	0	0	0	7	10	0	0	0
2011-08-01 10:00:00	201107	0	0	0	0	0	0	0	0	0	0	6	1	0	0	0	0	7	9	0	0	0
2011-08-01 10:15:00	201107	0	0	0	0	0	0	0	0	0	0	12	1	0	0	0	0	4	13	0	0	0
2011-08-01 10:30:00	201107	0	0	0	0	1	0	0	0	0	0	13	0	2	0	0	0	8	13	0	0	0
2011-08-01 10:45:00	201107	0	0	0	0	1	0	0	0	0	0	13	0	3	0	0	0	8	9	0	0	0
2011-08-01 11:00:00	201107	0	0	0	0	0	0	0	0	0	0	13	3	4	0	0	0	6	14	0	0	0
2011-08-01 11:15:00	201107	0	0	0	0	0	0	0	0	0	0	10	5	3	0	0	0	9	11	0	0	0
2011-08-01 11:30:00	201107	0	0	0	0	0	0	0	0	0	0	8	2	0	0	0	0	9	10	0	0	0
2011-08-01 11:45:00	201107	0	0	0	0	0	0	0	0	0	0	5	0	1	0	0	0	10	7	1	0	0
2011-08-01 12:00:00	201107	0	0	0	0	0	0	0	0	0	0	14	4	1	0	0	0	9	10	0	0	0
2011-08-01 12:15:00	201107	0	0	0	0	0	0	0	0	0	0	16	3	4	0	0	0	12	12	0	0	0
2011-08-01 12:30:00	201107	0	0	0	0	1	0	0	0	0	0	16	4	0	0	0	0	11	7	0	0	0
2011-08-01 12:45:00	201107	0	0	0	0	0	0	0	0	0	0	13	3	0	0	0	0	13	8	1	0	0
2011-08-01 13:00:00	201107	0	0	0	0	0	0	0	0	0	0	10	6	1	0	0	0	9	7	0	0	0
2011-08-01 13:15:00	201107	0	0	0	0	0	0	0	0	0	0	11	1	1	0	0	0	13	8	2	0	0
2011-08-01 13:30:00	201107	0	0	0	0	0	0	0	0	0	0	8	3	3	0	0	0	13	13	1	0	0
2011-08-01 13:45:00	201107	0	0	0	0	0	0	0	0	0	0	4	3	1	0	0	0	13	8	0	0	0
2011-08-01 14:00:00	201107	0	0	0	0	0	0	0	0	0	0	10	7	0	0	0	0	14	12	1	0	0
2011-08-01 14:15:00	201107	0	0	0	0	0	0	0	0	0	0	12	2	4	0	0	0	14	10	4	0	0
2011-08-01 14:30:00	201107	0	0	0	0	0	0	0	0	0	0	9	3	2	0	0	0	13	11	0	0	0
2011-08-01 14:45:00	201107	0	0	0	0	0	0	0	0	0	0	8	0	3	0	0	0	13	8	0	0	0
2011-08-01 15:00:00	201107	0	0	0	0	0	1	0	0	0	0	6	1	2	0	0	0	17	8	0	0	0
2011-08-01 15:15:00	201107	0	0	0	0	0	0	0	0	0	0	7	5	1	0	0	0	15	12	2	0	0
2011-08-01 15:30:00	201107	0	0	0	0	0	0	0	0	0	0	7	4	4	0	0	0	12	14	5	0	0
2011-08-01 15:45:00	201107	0	0	0	0	0	0	0	0	0	0	10	1	2	0	0	0	12	11	6	0	0
2011-08-01 16:00:00	201107	0	0	0	0	0	0	0	0	0	0	11	1	0	0	0	0	10	9	1	0	0
2011-08-01 16:15:00	201107	0	0	0	0	0	0	0	0	0	0	6	1	0	0	0	0	13	10	0	1	0
2011-08-01 16:30:00	201107	0	0	0	0	0	0	0	0	0	0	7	1	0	0	0	0	8	10	0	0	0
2011-08-01 16:45:00	201107	0	0	0	0	0	0	0	0	0	0	7	0	0	0	0	0	13	11	0	1	0
2011-08-01 17:00:00	201107	0	0	0	0	0	0	0	0	0	0	5	1	4	1	0	0	13	12	3	2	0
2011-08-01 17:15:00	201107	0	0	0	0	0	0	0	0	0	0	4	0	4	0	0	0	13	14	7	0	0
2011-08-01 17:30:00	201107	0	0	0	0	0	0	0	0	0	0	6	1	4	0	0	0	11	11	7	0	0
2011-08-01 17:45:00	201107	0	0	0	0	0	0	0	0	0	0	7	0	2	0	0	0	16	12	3	0	0
2011-08-01 18:00:00	201107	0	0	0	0	0	0	0	0	0	0	7	1	4	0	0	0	11	12	3	0	0
2011-08-01 18:15:00	201107	0	0	0	0	0	0	0	0	0	0	2	0	2	0	0	0	16	13	6	0	0
2011-08-01 18:30:00	201107	0	0	0	0	0	0	0	0	0	0	9	1	1	0	0	0	15	12	0	0	0
2011-08-01 18:45:00	201107	0	0	0	0	0	0	0	0	0	0	4	0	2	0	0	0	15	11	3	0	0
2011-08-01 19:00:00	201107	0	0	0	0	0	0	0	0	0	0	11	3	5	0	0	0	14	13	0	0	0
2011-08-01 19:15:00	201107	0	0	0	0	0	0	0	0	0	0	8	1	0	0	0	0	13	11	3	0	0
2011-08-01 19:30:00	201107	0	0	0	0	0	0	0	0	0	0	8	0	0	0	0	0	17	13	5	0	0
2011-08-01 19:45:00	201107	0	0	0	0	0	0	0	0	0	0	6	0	2	0	0	0	14	12	2	0	0
2011-08-01 20:00:00	201107	0	0	0	0	0	0	0	0	0	0	9	1	2	0	0	0	16	12	6	0	0
2011-08-01 20:15:00	201107	0	0	0	0	1	0	0	0	0	0	12	3	3	0	0	0	15	11	2	0	0
2011-08-01 20:30:00	201107	0	0	0	0	0	0	0	0	0	0	8	4	7	0	0	0	15	13	2	0	0
2011-08-01 20:45:00	201107	0	0	0	0	0	0	0	0	0	0	7	2	0	0	0	0	16	13	2	0	0
2011-08-01 21:00:00	201107	0	0	0	0	0	1	0	0	0	0	11	3	3	0	0	0	16	12	3	0	0
2011-08-02 11:15:00	201107	0	0	0	0	0	0	0	0	0	0	4	0	0	0	0	0	2	5	0	0	0
2011-08-02 12:30:00	201107	0	0	0	0	0	0	0	0	0	0	4	0	1	0	0	0	7	8	0	0	0
2011-08-02 12:45:00	201107	0	0	0	0	0	0	0	0	0	0	3	0	1	0	0	0	10	6	0	0	0
2011-08-02 13:00:00	201107	0	0	0	0	0	0	0	0	0	0	11	0	0	0	0	0	11	12	0	0	0
2011-08-02 13:15:00	201107	0	0	0	0	0	0	0	0	0	0	12	1	0	0	0	0	13	15	0	0	0
2011-08-02 13:30:00	201107	0	0	0	0	0	0	0	0	0	0	6	1	0	0	0	0	13	10	0	0	0
2011-08-02 13:45:00	201107	0	0	0	0	0	0	0	0	0	0	8	2	0	0	0	0	10	12	0	0	0
2011-08-02 14:00:00	201107	0	0	0	0	0	0	0	0	0	0	9	0	0	0	0	0	10	14	0	0	0
2011-08-02 14:15:00	201107	0	0	0	0	0	0	0	0	0	0	6	0	0	0	0	0	10	8	0	0	0
2011-08-02 14:30:00	201107	0	0	0	0	0	0	0	0	0	0	7	1	1	0	0	0	15	13	0	0	0
2011-08-02 14:45:00	201107	0	0	0	0	0	0	0	0	0	0	7	1	0	0	0	0	11	11	0	0	0
2011-08-02 15:00:00	201107	0	0	0	0	0	0	0	0	0	0	6	2	0	0	0	0	11	11	0	0	0
2011-08-02 15:15:00	201107	0	0	0	0	0	0	0	0	0	0	12	2	0	0	0	0	10	14	0	0	0
2011-08-02 15:30:00	201107	0	0	0	0	0	0	0	0	0	0	7	0	0	0	0	0	13	14	0	0	0
2011-08-02 15:45:00	201107	0	0	0	0	0	0	0	0	0	0	7	0	0	0	0	0	10	11	0	0	0
2011-08-02 16:00:00	201107	0	0	0	0	0	0	0	0	0	0	7	1	0	0	0	0	8	13	0	0	0
2011-08-02 16:15:00	201107	0	0	0	0	0	0	0	0	0	0	5	0	2	0	0	0	14	14	0	0	0
2011-08-02 16:30:00	201107	0	0	0	0	0	0	0	0	0	0	2	0	0	0	0	0	8	9	0	0	0
2011-08-02 16:45:00	201107	0	0	0	0	0	0	0	0	0	0	4	0	1	0	0	0	12	14	0	0	0
2011-08-02 17:00:00	201107	0	0	0	0	0	0	0	0	0	0	6	2	0	0	0	0	6	14	0	0	0
2011-08-02 17:15:00	201107	0	0	0	0	0	0	0	0	0	0	7	0	0	0	0	0	11	13	0	0	0
2011-08-02 17:30:00	201107	0	0	0	0	0	0	0	0	0	0	4	0	1	0	0	0	10	11	0	0	0
2011-08-02 17:45:00	201107	0	0	0	0	0	0	0	0	0	0	6	0	0	0	0	0	12	8	0	0	0
2011-08-02 18:00:00	201107	0	0	0	0	0	0	0	0	0	0	4	0	0	0	0	0	11	13	0	0	0
2011-08-02 18:15:00	201107	0	0	0	0	0	0	0	0	0	0	5	1	0	0	0	0	10	12	0	0	0
2011-08-02 18:30:00	201107	0	0	0	0	0	0	0	0	0	0	6	1	1	0	0	0	16	12	0	0	0
2011-08-02 18:45:00	201107	0	0	0	0	0	0	0	0	0	0	6	0	1	0	0	0	14	13	0	0	0
2011-08-02 19:00:00	201107	0	0	0	0	0	0	0	0	0	0	3	0	0	0	0	0	14	11	0	0	0
2011-08-02 19:15:00	201107	0	0	0	0	0	0	0	0	0	0	4	3	0	0	0	0	13	16	2	0	0
2011-08-02 19:30:00	201107	0	0	0	0	0	0	0	0	0	0	4	2	1	0	0	0	12	9	3	0	0
2011-08-02 19:45:00	201107	0	0	0	0	0	0	0	0	0	0	4	1	0	0	0	0	14	11	0	0	0
2011-08-02 20:00:00	201107	0	0	0	0	0	0	0	0	0	0	7	1	1	0	0	0	13	13	0	0	0
2011-08-02 20:15:00	201107	0	0	0	0	0	0	0	0	0	0	2	0	0	0	0	0	15	14	0	0	0
2011-08-02 20:30:00	201107	0	0	0	0	0	0	0	0	0	0	5	0	0	0	0	0	13	14	0	0	0
2011-08-02 20:45:00	201107	0	0	0	0	0	0	0	0	0	0	7	1	0	0	0	0	15	16	2	0	0
2011-08-02 21:00:00	201107	0	0	0	0	0	0	0	0	0	0	5	1	2	0	0	0	16	11	0	0	0
2011-08-03 09:45:00	201107	0	0	0	0	0	0	0	0	0	0	2	0	0	0	0	0	3	6	0	0	0
2011-08-03 10:00:00	201107	0	0	0	0	0	0	0	0	0	0	1	0	0	0	0	0	1	10	0	0	0
2011-08-03 10:15:00	201107	0	0	0	0	0	0	0	0	0	0	7	0	1	0	0	0	3	9	0	0	0
2011-08-03 10:30:00	201107	0	0	0	0	0	0	0	0	0	0	5	2	2	0	0	0	12	7	1	0	0
2011-08-03 10:45:00	201107	0	0	0	0	0	0	0	0	0	0	2	1	4	0	0	0	7	4	1	0	0
2011-08-03 11:00:00	201107	0	0	0	0	1	1	0	0	0	0	6	7	4	0	0	0	10	0	1	0	0
2011-08-03 11:15:00	201107	0	0	0	0	0	0	0	0	0	0	8	4	6	0	0	0	6	0	0	0	0
2011-08-03 11:30:00	201107	0	0	0	0	0	0	0	0	0	0	6	9	5	0	0	0	7	0	1	0	0
2011-08-03 11:45:00	201107	0	0	0	0	0	0	0	0	0	0	14	8	4	0	0	0	7	13	3	0	0
2011-08-03 12:00:00	201107	0	0	0	0	0	0	0	0	0	0	12	4	9	0	0	0	13	12	5	0	0
2011-08-03 12:15:00	201107	0	0	0	0	0	0	0	0	0	0	13	2	4	0	0	0	14	14	0	0	0
2011-08-03 12:30:00	201107	0	0	0	0	0	0	0	0	0	0	14	12	11	0	0	0	12	11	0	0	0
2011-08-03 12:45:00	201107	0	0	0	0	0	0	0	0	0	0	14	5	12	0	0	0	14	12	4	0	0
2011-08-03 13:00:00	201107	0	0	0	0	0	0	0	0	0	0	12	4	7	0	0	0	13	13	4	0	0
2011-08-03 13:15:00	201107	0	0	0	0	0	0	0	0	0	0	6	2	12	0	0	0	16	12	12	3	0
2011-08-03 13:30:00	201107	0	0	0	0	0	0	0	0	0	0	9	0	6	0	0	0	15	7	3	0	0
2011-08-03 13:45:00	201107	0	0	0	0	0	0	0	0	0	0	14	0	3	0	0	0	15	13	0	0	0
2011-08-03 14:00:00	201107	0	0	0	0	0	0	0	0	0	0	13	3	2	0	0	0	12	12	4	0	0
2011-08-03 14:15:00	201107	0	0	0	0	0	0	0	0	0	0	10	1	2	0	0	0	15	9	0	0	0
2011-08-03 14:30:00	201107	0	0	0	0	0	0	0	0	0	0	9	4	0	0	0	0	13	7	4	2	0
2011-08-03 14:45:00	201107	0	0	0	0	0	0	0	0	0	0	9	4	4	0	0	0	17	14	3	0	0
2011-08-03 15:00:00	201107	0	0	0	0	0	0	0	0	0	0	12	3	1	0	0	0	13	11	1	0	0
2011-08-03 15:15:00	201107	0	0	0	0	0	0	0	0	0	0	12	4	3	0	0	0	15	12	0	0	0
2011-08-03 15:30:00	201107	0	0	0	0	0	0	0	0	0	0	15	1	2	0	0	0	13	13	2	0	0
2011-08-03 15:45:00	201107	0	0	0	0	0	0	0	0	0	0	5	0	1	0	0	0	16	12	0	0	0
2011-08-03 16:00:00	201107	0	0	0	0	0	0	0	0	0	0	4	4	0	0	0	0	14	13	1	0	0
2011-08-03 16:15:00	201107	0	0	0	0	0	0	0	0	0	0	7	2	0	0	0	0	13	12	4	0	0
2011-08-03 16:30:00	201107	0	0	0	0	0	0	0	0	0	0	3	1	2	0	0	0	13	6	4	0	0
2011-08-03 16:45:00	201107	0	0	0	0	0	0	0	0	0	0	2	3	0	0	0	0	16	9	1	0	0
2011-08-03 17:00:00	201107	0	0	0	0	0	0	0	0	0	0	6	0	0	0	0	0	12	12	2	0	0
2011-08-03 17:15:00	201107	0	0	0	0	0	0	0	0	0	0	3	0	0	0	0	0	16	13	5	0	0
2011-08-03 17:30:00	201107	0	0	0	0	0	0	0	0	0	0	5	1	3	0	0	0	16	12	2	0	0
2011-08-03 17:45:00	201107	0	0	0	0	0	0	0	0	0	0	9	0	1	0	0	0	16	12	6	0	0
2011-08-03 18:00:00	201107	0	0	0	0	0	0	0	0	0	0	2	3	1	0	0	0	15	7	4	0	0
2011-08-03 18:15:00	201107	0	0	0	0	0	0	0	0	0	0	11	0	0	0	0	0	13	14	1	0	0
2011-08-03 18:30:00	201107	0	0	0	0	0	0	0	0	0	0	5	2	2	0	0	0	14	9	0	0	0
2011-08-03 18:45:00	201107	0	0	0	0	0	0	0	0	0	0	7	1	2	0	0	0	15	8	0	0	0
2011-08-03 19:00:00	201107	0	0	0	0	0	0	0	0	0	0	8	3	1	0	0	0	14	15	1	0	0
2011-08-03 19:15:00	201107	0	0	0	0	0	0	0	0	0	0	4	3	3	0	0	0	10	13	6	0	0
2011-08-03 19:30:00	201107	0	0	0	0	0	0	0	0	0	0	10	1	3	0	0	0	12	14	3	0	0
2011-08-03 19:45:00	201107	0	0	0	0	0	0	0	0	0	0	12	2	1	0	0	0	13	13	1	0	0
2011-08-03 20:00:00	201107	0	0	0	0	0	0	0	0	0	0	10	0	2	0	0	0	16	9	0	0	0
2011-08-03 20:15:00	201107	0	0	0	0	0	0	0	0	0	0	8	0	2	0	0	0	16	13	2	0	0
2011-08-03 20:30:00	201107	0	0	0	0	0	0	0	0	0	0	7	4	0	0	0	0	14	10	1	0	0
2011-08-03 20:45:00	201107	0	0	0	0	0	0	0	0	0	0	9	4	0	0	0	0	14	11	0	0	0
2011-08-03 21:00:00	201107	0	0	0	0	3	0	0	0	0	0	13	1	1	0	0	0	14	13	0	0	0
2011-08-04 09:30:00	201107	0	0	0	0	0	1	0	0	0	0	5	0	1	0	0	0	3	4	0	0	0
2011-08-04 09:45:00	201107	0	0	0	0	3	6	0	0	0	0	16	2	3	0	0	0	15	8	0	0	0
2011-08-04 10:00:00	201107	0	0	0	0	6	3	0	0	0	0	15	1	2	0	0	0	13	6	1	0	0
2011-08-04 10:15:00	201107	0	0	0	0	0	0	0	0	0	0	10	0	2	0	0	0	15	5	0	0	0
2011-08-04 10:30:00	201107	0	0	0	0	0	0	0	0	0	0	13	0	3	0	0	0	13	7	1	0	0
2011-08-04 10:45:00	201107	0	0	0	0	0	0	0	0	0	0	12	0	3	0	0	0	12	12	0	0	0
2011-08-04 11:00:00	201107	0	0	0	0	2	0	0	0	0	0	12	0	1	0	0	0	15	11	0	0	0
2011-08-04 11:15:00	201107	0	0	0	0	0	1	0	0	0	0	9	0	0	0	0	0	14	4	0	0	0
2011-08-04 11:30:00	201107	0	0	0	0	0	2	0	0	0	0	11	0	1	0	0	0	15	12	0	0	0
2011-08-04 11:45:00	201107	0	0	0	0	0	0	0	0	0	0	13	0	3	0	0	0	17	14	1	0	0
2011-08-04 12:00:00	201107	0	0	0	0	0	2	0	0	0	0	9	1	0	0	0	0	12	10	0	0	0
2011-08-04 12:15:00	201107	0	0	0	0	0	2	0	0	0	0	7	0	1	0	0	0	12	10	0	0	0
2011-08-04 12:30:00	201107	0	0	0	0	0	0	0	0	0	0	7	2	0	0	0	0	13	5	0	0	0
2011-08-04 12:45:00	201107	0	0	0	0	0	0	0	0	0	0	8	2	0	0	0	0	10	3	0	0	0
2011-08-04 13:00:00	201107	0	0	0	0	0	1	0	0	0	0	7	1	0	0	0	0	13	5	0	0	0
2011-08-04 13:15:00	201107	0	0	0	0	0	0	0	0	0	0	8	0	0	0	0	0	15	11	0	0	0
2011-08-04 13:30:00	201107	0	0	0	0	0	0	0	0	0	0	6	2	1	0	0	0	14	9	0	0	0
2011-08-04 13:45:00	201107	0	0	0	0	0	0	0	0	0	0	11	2	0	0	0	0	13	9	0	0	0
2011-08-04 14:00:00	201107	0	0	0	0	0	0	0	0	0	0	6	1	2	0	0	0	14	8	0	0	0
2011-08-04 14:15:00	201107	0	0	0	0	0	0	0	0	0	0	5	2	0	0	0	0	14	12	0	0	0
2011-08-04 14:30:00	201107	0	0	0	0	0	0	0	0	0	0	6	2	1	0	0	0	16	13	0	0	0
2011-08-04 14:45:00	201107	0	0	0	0	0	0	0	0	0	0	7	0	0	0	0	0	15	9	0	0	0
2011-08-04 15:00:00	201107	0	0	0	0	0	0	0	0	0	0	7	0	0	0	0	0	14	9	1	0	0
2011-08-04 15:15:00	201107	0	0	0	0	0	0	0	0	0	0	7	0	0	0	0	0	13	11	1	0	0
2011-08-04 15:30:00	201107	0	0	0	0	0	0	0	0	0	0	7	0	0	0	0	0	13	9	0	0	0
2011-08-04 15:45:00	201107	0	0	0	0	0	0	0	0	0	0	5	0	0	0	0	0	12	10	0	0	0
2011-08-04 16:00:00	201107	0	0	0	0	0	0	0	0	0	0	10	0	0	0	0	0	13	12	0	0	0
2011-08-04 16:15:00	201107	0	0	0	0	0	0	0	0	0	0	6	0	0	0	0	0	17	10	0	0	0
2011-08-04 16:30:00	201107	0	0	0	0	0	0	0	0	0	0	9	0	0	0	0	0	12	10	0	0	0
2011-08-04 16:45:00	201107	0	0	0	0	0	0	0	0	0	0	6	0	0	0	0	0	9	12	0	0	0
2011-08-04 17:00:00	201107	0	0	0	0	0	0	0	0	0	0	6	0	0	0	0	0	13	11	0	0	0
2011-08-04 17:15:00	201107	0	0	0	0	0	0	0	0	0	0	7	0	0	0	0	0	9	9	0	0	0
2011-08-04 17:30:00	201107	0	0	0	0	0	0	0	0	0	0	6	0	0	0	0	0	9	9	0	0	0
2011-08-04 17:45:00	201107	0	0	0	0	0	0	0	0	0	0	6	0	0	0	0	0	13	10	0	0	0
2011-08-04 18:00:00	201107	0	0	0	0	0	0	0	0	0	0	5	0	0	0	0	0	13	7	0	0	0
2011-08-04 18:15:00	201107	0	0	0	0	0	0	0	0	0	0	4	0	0	0	0	0	8	7	0	0	0
2011-08-04 18:30:00	201107	0	0	0	0	0	0	0	0	0	0	4	0	0	0	0	0	11	11	0	0	0
2011-08-04 18:45:00	201107	0	0	0	0	0	0	0	0	0	0	6	0	0	0	0	0	13	12	0	0	0
2011-08-04 19:00:00	201107	0	0	0	0	0	0	0	0	0	0	7	0	0	0	0	0	12	11	0	0	0
2011-08-04 19:15:00	201107	0	0	0	0	0	0	0	0	0	0	3	0	0	0	0	0	12	9	0	0	0
2011-08-04 19:30:00	201107	0	0	0	0	0	0	0	0	0	0	2	0	0	0	0	0	10	9	0	0	0
2011-08-04 19:45:00	201107	0	0	0	0	0	0	0	0	0	0	6	0	2	0	0	0	13	5	0	0	0
2011-08-04 20:00:00	201107	0	0	0	0	0	0	0	0	0	0	5	0	0	0	0	0	14	13	0	0	0
2011-08-04 20:15:00	201107	0	0	0	0	0	0	0	0	0	0	5	0	1	0	0	0	8	3	0	0	0
2011-08-04 20:30:00	201107	0	0	0	0	0	0	0	0	0	0	8	0	1	0	0	0	14	12	0	0	0
2011-08-04 20:45:00	201107	0	0	0	0	0	0	0	0	0	0	7	0	0	0	0	0	15	11	0	0	0
2011-08-05 11:45:00	201107	0	0	0	0	0	0	0	0	0	0	1	0	0	0	0	0	1	3	0	0	0
2011-08-05 12:00:00	201107	0	0	0	0	0	0	0	0	0	0	4	4	0	0	0	0	0	9	0	0	0
2011-08-05 12:15:00	201107	0	0	0	0	0	0	0	0	0	0	4	1	0	0	0	0	2	10	0	0	0
2011-08-05 12:30:00	201107	0	0	0	0	0	0	0	0	0	0	3	1	0	0	0	0	5	10	0	0	0
2011-08-05 12:45:00	201107	0	0	0	0	0	2	0	0	0	0	4	0	0	0	0	0	10	8	0	0	0
2011-08-05 13:00:00	201107	0	0	0	0	0	0	0	0	0	0	6	0	1	0	0	0	10	14	0	0	0
2011-08-05 13:15:00	201107	0	0	0	0	0	0	0	0	0	0	4	0	0	0	0	0	11	15	0	0	0
2011-08-05 13:30:00	201107	0	0	0	0	0	0	0	0	0	0	3	0	0	0	0	0	13	12	0	0	0
2011-08-05 13:45:00	201107	0	0	0	0	0	0	0	0	0	0	7	0	1	0	0	0	14	6	0	0	0
2011-08-05 14:00:00	201107	0	0	0	0	0	0	0	0	0	0	4	0	1	0	0	0	12	0	0	0	0
2011-08-05 14:15:00	201107	0	0	0	0	0	0	0	0	0	0	8	0	1	0	0	0	11	6	0	0	0
2011-08-05 14:30:00	201107	0	0	0	0	0	0	0	0	0	0	4	0	0	0	0	0	12	9	0	0	0
2011-08-05 14:45:00	201107	0	0	0	0	0	0	0	0	0	0	8	2	4	0	0	0	14	15	0	0	0
2011-08-05 15:00:00	201107	0	0	0	0	0	0	0	0	0	0	5	1	2	0	0	0	12	13	0	0	0
2011-08-05 15:15:00	201107	0	0	0	0	0	0	0	0	0	0	2	0	4	0	0	0	15	12	0	0	0
2011-08-05 15:30:00	201107	0	0	0	0	0	0	0	0	0	0	2	0	2	0	0	0	15	13	0	0	0
2011-08-05 15:45:00	201107	0	0	0	0	0	0	0	0	0	0	2	0	0	0	0	0	12	16	0	0	0
2011-08-05 16:00:00	201107	0	0	0	0	0	0	0	0	0	0	6	0	0	0	0	0	11	11	0	0	0
2011-08-05 16:15:00	201107	0	0	0	0	0	0	0	0	0	0	4	0	0	0	0	0	11	15	0	0	0
2011-08-05 16:30:00	201107	0	0	0	0	0	0	0	0	0	0	1	2	0	0	0	0	9	14	0	0	0
2011-08-05 16:45:00	201107	0	0	0	0	0	0	0	0	0	0	4	0	0	0	0	0	12	12	0	0	0
2011-08-05 17:00:00	201107	0	0	0	0	0	0	0	0	0	0	1	0	1	0	0	0	13	11	0	0	0
2011-08-05 17:15:00	201107	0	0	0	0	0	0	0	0	0	0	6	0	0	0	0	0	14	14	0	0	0
2011-08-05 17:30:00	201107	0	0	0	0	0	0	0	0	0	0	6	1	1	0	0	0	12	14	0	0	0
2011-08-05 17:45:00	201107	0	0	0	0	0	0	0	0	0	0	4	0	2	0	0	0	15	15	0	0	0
2011-08-05 18:00:00	201107	0	0	0	0	0	0	0	0	0	0	5	1	2	0	0	0	11	12	0	0	0
2011-08-05 18:15:00	201107	0	0	0	0	0	0	0	0	0	0	4	1	0	0	0	0	15	15	0	0	0
2011-08-05 18:30:00	201107	0	0	0	0	0	0	0	0	0	0	4	4	2	0	0	0	9	8	0	0	0
2011-08-05 18:45:00	201107	0	0	0	0	0	0	0	0	0	0	3	0	0	0	0	0	10	10	0	0	0
2011-08-05 19:00:00	201107	0	0	0	0	0	0	0	0	0	0	1	0	0	0	0	0	11	11	0	0	0
2011-08-05 19:15:00	201107	0	0	0	0	0	0	0	0	0	0	6	0	0	0	0	0	11	7	0	0	0
2011-08-05 19:30:00	201107	0	0	0	0	0	0	0	0	0	0	3	4	0	0	0	0	9	9	0	0	0
2011-08-05 19:45:00	201107	0	0	0	0	0	0	0	0	0	0	3	0	2	0	0	0	14	8	0	0	0
2011-08-05 20:00:00	201107	0	0	0	0	0	0	0	0	0	0	4	1	1	0	0	0	15	14	0	0	0
2011-08-05 20:15:00	201107	0	0	0	0	0	0	0	0	0	0	8	1	1	0	0	0	9	8	0	0	0
2011-08-05 20:30:00	201107	0	0	0	0	0	0	0	0	0	0	2	2	3	0	0	0	10	11	0	0	0
2011-08-05 20:45:00	201107	0	0	0	0	0	1	0	0	0	0	10	1	2	0	0	0	14	13	0	0	0
2011-08-06 10:15:00	201107	0	0	0	0	0	0	0	0	0	0	2	0	0	0	0	0	2	4	0	0	0
2011-08-06 10:30:00	201107	0	0	0	0	0	0	0	0	0	0	2	0	0	0	0	0	2	3	0	0	0
2011-08-06 10:45:00	201107	0	0	0	0	0	0	0	0	0	0	6	0	0	0	0	0	3	6	0	0	0
2011-08-06 11:00:00	201107	0	0	0	0	0	0	0	0	0	0	3	3	0	0	0	0	0	11	0	0	0
2011-08-06 11:15:00	201107	0	0	0	0	0	0	0	0	0	0	5	8	1	0	0	0	6	9	0	0	0
2011-08-06 11:30:00	201107	0	0	0	0	0	0	0	0	0	0	1	3	1	0	0	0	10	9	0	0	0
2011-08-06 11:45:00	201107	0	0	0	0	0	0	0	0	0	0	6	10	1	0	0	0	12	7	0	0	0
2011-08-06 12:00:00	201107	0	0	0	0	0	0	0	0	0	0	9	7	2	0	0	0	12	8	0	0	0
2011-08-06 12:15:00	201107	0	0	0	0	0	0	0	0	0	0	5	3	1	0	0	0	15	5	0	0	0
2011-08-06 12:30:00	201107	0	0	0	0	0	0	0	0	0	0	8	6	3	0	0	0	13	11	0	0	0
2011-08-06 12:45:00	201107	0	0	0	0	0	0	0	0	0	0	3	3	1	0	0	0	9	9	0	0	0
2011-08-06 13:00:00	201107	0	0	0	0	0	0	0	0	0	0	5	3	1	0	0	0	13	13	0	0	0
2011-08-06 13:15:00	201107	0	0	0	0	0	0	0	0	0	0	4	0	1	0	0	0	11	7	0	0	0
2011-08-06 13:30:00	201107	0	0	0	0	0	0	0	0	0	0	5	4	0	0	0	0	12	7	0	0	0
2011-08-06 13:45:00	201107	0	0	0	0	0	0	0	0	0	0	9	0	0	0	0	0	15	6	0	0	0
2011-08-06 14:00:00	201107	0	0	0	0	0	0	0	0	0	0	11	1	0	0	0	0	13	11	0	0	0
2011-08-06 14:15:00	201107	0	0	0	0	0	0	0	0	0	0	7	2	0	0	0	0	12	13	0	0	0
2011-08-06 14:30:00	201107	0	0	0	0	0	0	0	0	0	0	5	2	5	0	0	0	11	13	0	0	0
2011-08-06 14:45:00	201107	0	0	0	0	0	0	0	0	0	0	6	1	2	0	0	0	10	8	0	0	0
2011-08-06 15:00:00	201107	0	0	0	0	0	0	0	0	0	0	5	0	1	0	0	0	10	6	0	0	0
2011-08-06 15:15:00	201107	0	0	0	0	0	0	0	0	0	0	6	1	1	0	0	0	16	15	0	0	0
2011-08-06 15:30:00	201107	0	0	0	0	0	0	0	0	0	0	6	1	1	0	0	0	12	14	0	0	0
2011-08-06 15:45:00	201107	0	0	0	0	0	0	0	0	0	0	4	5	1	0	0	0	12	7	0	0	0
2011-08-06 16:00:00	201107	0	0	0	0	0	0	0	0	0	0	5	5	4	0	0	0	9	12	0	0	0
2011-08-06 16:15:00	201107	0	0	0	0	0	0	0	0	0	0	2	2	3	0	0	0	14	12	0	0	0
2011-08-06 16:30:00	201107	0	0	0	0	0	0	0	0	0	0	5	2	3	0	0	0	15	13	0	0	0
2011-08-06 16:45:00	201107	0	0	0	0	0	0	0	0	0	0	0	0	0	0	0	0	15	14	0	0	0
2011-08-06 17:00:00	201107	0	0	0	0	0	0	0	0	0	0	4	0	0	0	0	0	16	13	0	0	0
2011-08-06 17:15:00	201107	0	0	0	0	0	0	0	0	0	0	7	0	1	0	0	0	13	11	0	0	0
2011-08-06 17:30:00	201107	0	0	0	0	0	0	0	0	0	0	4	0	0	0	0	0	12	8	0	0	0
2011-08-06 17:45:00	201107	0	0	0	0	0	0	0	0	0	0	4	2	1	0	0	0	15	12	0	0	0
2011-08-06 18:00:00	201107	0	0	0	0	0	0	0	0	0	0	5	2	3	0	0	0	9	11	0	0	0
2011-08-06 18:15:00	201107	0	0	0	0	0	0	0	0	0	0	4	2	1	0	0	0	14	14	0	0	0
2011-08-06 18:30:00	201107	0	0	0	0	0	0	0	0	0	0	8	1	1	0	0	0	15	11	0	0	0
2011-08-06 18:45:00	201107	0	0	0	0	0	0	0	0	0	0	10	0	2	0	0	0	13	7	0	0	0
2011-08-06 19:00:00	201107	0	0	0	0	0	0	0	0	0	0	5	1	0	0	0	0	13	7	0	0	0
2011-08-06 19:15:00	201107	0	0	0	0	0	2	0	0	0	0	7	1	2	0	0	0	14	13	0	0	0
2011-08-06 19:30:00	201107	0	0	0	0	0	0	0	0	0	0	8	2	1	0	0	0	13	13	0	0	0
2011-08-06 19:45:00	201107	0	0	0	0	0	0	0	0	0	0	6	6	1	0	0	0	8	5	0	0	0
2011-08-06 20:00:00	201107	0	0	0	0	0	0	0	0	0	0	6	8	1	0	0	0	8	9	0	0	0
2011-08-06 20:15:00	201107	0	0	0	0	0	0	0	0	0	0	8	2	0	0	0	0	14	8	0	0	0
2011-08-06 20:30:00	201107	0	0	0	0	1	2	0	0	0	0	10	4	1	0	0	0	9	8	0	0	0
2011-08-06 20:45:00	201107	0	0	0	0	0	0	0	0	0	0	13	2	1	0	0	0	12	11	0	0	0
2011-08-07 09:00:00	201107	0	0	0	0	0	0	0	0	0	0	1	0	0	0	0	0	4	7	0	0	0
2011-08-07 09:15:00	201107	0	0	0	0	0	0	0	0	0	0	9	2	5	0	0	0	10	12	0	0	0
2011-08-07 09:30:00	201107	0	0	0	0	0	0	0	0	0	0	12	2	1	0	0	0	8	11	0	0	0
2011-08-07 09:45:00	201107	0	0	0	0	0	0	0	0	0	0	8	0	2	0	0	0	11	14	0	0	0
2011-08-07 10:00:00	201107	0	0	0	0	0	0	0	0	0	0	4	0	4	0	0	0	11	13	0	0	0
2011-08-07 10:15:00	201107	0	0	0	0	0	0	0	0	0	0	4	0	2	0	0	0	11	6	0	0	0
2011-08-07 10:30:00	201107	0	0	0	0	0	0	0	0	0	0	6	2	5	0	0	0	8	10	0	0	0
2011-08-07 10:45:00	201107	0	0	0	0	0	0	0	0	0	0	11	13	4	0	0	0	11	10	0	0	0
2011-08-07 11:00:00	201107	0	0	0	0	0	1	0	0	0	0	12	9	6	0	0	0	16	8	1	0	0
2011-08-07 11:15:00	201107	0	0	0	0	0	0	0	0	0	0	6	8	6	0	0	0	13	10	2	0	0
2011-08-07 11:30:00	201107	0	0	0	0	1	0	0	0	0	0	9	12	3	0	0	0	13	7	0	0	0
2011-08-07 11:45:00	201107	0	0	0	0	2	3	0	0	0	0	10	13	5	0	0	0	13	6	0	0	0
2011-08-07 12:00:00	201107	0	0	0	0	0	2	0	0	0	0	12	13	1	0	0	0	15	6	0	0	0
2011-08-07 12:15:00	201107	0	0	0	0	0	0	0	0	0	0	10	13	10	0	0	0	11	5	0	0	0
2011-08-07 12:30:00	201107	0	0	0	0	2	2	0	0	0	0	15	13	5	0	0	0	11	9	0	0	0
2011-08-07 12:45:00	201107	0	0	0	0	1	0	0	0	0	0	14	12	5	0	0	0	16	9	0	0	0
2011-08-07 13:00:00	201107	0	0	0	0	3	1	0	0	0	0	14	8	6	0	0	0	11	10	0	0	0
2011-08-07 13:15:00	201107	0	0	0	0	1	1	0	0	0	0	14	7	2	0	0	0	14	10	0	0	0
2011-08-07 13:30:00	201107	0	0	0	0	2	3	0	0	0	0	9	8	5	0	0	0	15	5	0	0	0
2011-08-07 13:45:00	201107	0	0	0	0	1	2	0	0	0	0	10	6	3	0	0	0	9	7	0	0	0
2011-08-07 14:00:00	201107	0	0	0	0	3	1	0	0	0	0	16	6	7	1	0	0	11	11	0	0	0
2011-08-07 14:15:00	201107	0	0	0	0	3	2	0	0	0	0	15	3	6	2	0	0	10	10	0	0	0
2011-08-07 14:30:00	201107	0	0	0	0	3	2	0	0	0	0	11	4	4	0	0	0	15	12	0	0	0
2011-08-07 14:45:00	201107	0	0	0	0	3	2	0	0	0	0	12	2	3	0	0	0	12	10	0	0	0
2011-08-07 15:00:00	201107	0	0	0	0	2	0	0	0	0	0	10	2	3	0	0	0	14	9	0	0	0
2011-08-07 15:15:00	201107	0	0	0	0	1	0	0	0	0	0	11	3	2	0	0	0	14	6	0	0	0
2011-08-07 15:30:00	201107	0	0	0	0	1	2	0	1	0	0	12	0	0	0	0	0	14	9	0	0	0
2011-08-07 15:45:00	201107	0	0	0	0	3	0	0	0	0	0	14	3	3	0	0	0	14	11	1	0	0
2011-08-07 16:00:00	201107	0	0	0	0	1	1	0	0	0	0	14	1	3	0	0	0	11	7	0	0	0
2011-08-07 16:15:00	201107	0	0	0	0	2	0	0	0	0	0	12	2	6	0	0	0	13	10	0	0	0
2011-08-07 16:30:00	201107	0	0	0	0	4	0	0	0	0	0	12	0	0	0	0	0	13	7	0	0	0
2011-08-07 16:45:00	201107	0	0	0	0	0	0	0	0	0	0	10	1	2	0	0	0	13	10	0	0	0
2011-08-07 17:00:00	201107	0	0	0	0	1	0	0	0	0	0	10	4	0	0	0	0	14	6	0	0	0
2011-08-07 17:15:00	201107	0	0	0	0	1	0	0	0	0	0	9	1	0	0	0	0	12	10	0	0	0
2011-08-07 17:30:00	201107	0	0	0	0	0	0	0	0	0	0	6	1	0	0	0	0	13	12	0	0	0
2011-08-07 17:45:00	201107	0	0	0	0	0	0	0	0	0	0	5	1	0	0	0	0	13	10	0	0	0
2011-08-07 18:00:00	201107	0	0	0	0	0	0	0	0	0	0	3	1	0	0	0	0	12	12	0	0	0
2011-08-07 18:15:00	201107	0	0	0	0	0	0	0	0	0	0	5	0	0	0	0	0	14	10	0	0	0
2011-08-07 18:30:00	201107	0	0	0	0	0	0	0	0	0	0	2	2	0	0	0	0	13	8	0	0	0
2011-08-07 18:45:00	201107	0	0	0	0	0	0	0	0	0	0	4	1	0	0	0	0	14	8	0	0	0
2011-08-07 19:00:00	201107	0	0	0	0	0	0	0	0	0	0	3	0	1	0	0	0	12	10	0	0	0
2011-08-07 19:15:00	201107	0	0	0	0	0	0	0	0	0	0	6	4	1	0	0	0	13	7	0	0	0
2011-08-07 19:30:00	201107	0	0	0	0	0	0	0	0	0	0	9	1	1	0	0	0	15	14	0	0	0
2011-08-07 19:45:00	201107	0	0	0	0	0	0	0	0	0	0	11	5	0	0	0	0	16	13	0	0	0
2011-08-07 20:00:00	201107	0	0	0	0	0	0	0	0	0	0	4	7	3	0	0	0	14	9	0	0	0
2011-08-07 20:15:00	201107	0	0	0	0	0	0	0	0	0	0	9	4	2	0	0	0	13	6	0	0	0
2011-08-07 20:30:00	201107	0	0	0	0	0	0	0	0	0	0	12	8	2	0	0	0	11	12	0	0	0
2011-08-07 20:45:00	201107	0	0	0	0	0	0	0	0	0	0	15	4	2	0	0	0	13	11	0	0	0
2011-08-08 10:45:00	201107	0	0	0	0	0	0	0	0	0	0	5	0	0	0	0	0	8	5	0	0	0
2011-08-08 11:00:00	201107	0	0	0	0	0	0	0	0	0	0	11	0	1	0	0	0	14	9	0	0	0
2011-08-08 11:15:00	201107	0	0	0	0	1	0	0	0	0	0	7	0	3	0	0	0	15	14	0	0	0
2011-08-08 11:30:00	201107	0	0	0	0	0	1	0	1	0	0	9	1	5	0	0	0	15	7	0	0	0
2011-08-08 11:45:00	201107	0	0	0	0	0	0	0	1	0	0	10	0	6	2	0	0	10	6	1	0	0
2011-08-08 12:00:00	201107	0	0	0	0	1	0	0	0	0	0	9	0	7	0	0	0	16	9	0	0	0
2011-08-08 12:15:00	201107	0	0	0	0	1	1	0	0	0	0	12	7	3	0	0	0	15	7	2	1	0
2011-08-08 12:30:00	201107	0	0	0	0	2	1	0	0	0	0	10	4	5	0	0	0	15	8	0	1	0
2011-08-08 12:45:00	201107	0	0	0	0	6	1	0	0	0	0	15	2	7	1	0	0	11	10	4	1	0
2011-08-08 13:00:00	201107	0	0	0	0	1	0	0	0	0	0	11	1	4	1	0	0	12	8	0	1	0
2011-08-08 13:15:00	201107	0	0	0	0	3	1	0	0	0	0	13	2	3	0	0	0	12	8	0	0	0
2011-08-08 13:30:00	201107	0	0	0	0	0	0	0	0	0	0	11	2	3	1	0	0	16	6	0	1	0
2011-08-08 13:45:00	201107	0	0	0	0	0	0	0	0	0	0	12	0	2	0	0	0	17	10	0	0	0
2011-08-08 14:00:00	201107	0	0	0	0	0	1	0	0	0	0	11	0	0	0	0	0	6	7	0	0	0
2011-08-08 14:15:00	201107	0	0	0	0	0	1	0	0	0	0	13	0	0	0	0	0	12	12	0	0	0
2011-08-08 14:30:00	201107	0	0	0	0	0	2	0	0	0	0	11	0	2	0	0	0	13	9	0	0	0
2011-08-08 14:45:00	201107	0	0	0	0	0	0	0	0	0	0	12	1	1	0	0	0	11	9	0	0	0
2011-08-08 15:00:00	201107	0	0	0	0	0	0	0	0	0	0	12	0	2	0	0	0	13	5	0	0	0
2011-08-08 15:15:00	201107	0	0	0	0	0	0	0	0	0	0	12	0	2	0	0	0	13	7	0	0	0
2011-08-08 15:30:00	201107	0	0	0	0	0	0	0	0	0	0	10	0	2	0	0	0	14	11	0	0	0
2011-08-08 15:45:00	201107	0	0	0	0	0	0	0	0	0	0	11	0	0	0	0	0	12	13	0	0	0
2011-08-08 16:00:00	201107	0	0	0	0	0	0	0	0	0	0	11	1	0	0	0	0	16	9	0	0	0
2011-08-08 16:15:00	201107	0	0	0	0	0	0	0	0	0	0	13	1	1	0	0	0	13	12	0	0	0
2011-08-08 16:30:00	201107	0	0	0	0	0	0	0	0	0	0	9	1	1	0	0	0	14	5	0	0	0
2011-08-08 16:45:00	201107	0	0	0	0	0	0	0	0	0	0	13	2	0	0	0	0	14	10	0	0	0
2011-08-08 17:00:00	201107	0	0	0	0	0	0	0	0	0	0	12	1	0	0	0	0	12	10	0	0	0
2011-08-08 17:15:00	201107	0	0	0	0	0	0	0	0	0	0	11	4	0	0	0	0	5	5	0	0	0
2011-08-08 17:30:00	201107	0	0	0	0	0	0	0	0	0	0	3	1	0	0	0	0	15	8	0	0	0
2011-08-08 17:45:00	201107	0	0	0	0	0	0	0	0	0	0	6	2	1	0	0	0	13	9	0	0	0
2011-08-08 18:00:00	201107	0	0	0	0	0	0	0	0	0	0	4	2	0	0	0	0	15	7	0	0	0
2011-08-08 18:15:00	201107	0	0	0	0	0	0	0	0	0	0	5	4	1	0	0	0	10	4	0	0	0
2011-08-08 18:30:00	201107	0	0	0	0	0	0	0	0	0	0	6	1	3	0	0	0	11	9	0	0	0
2011-08-08 18:45:00	201107	0	0	0	0	0	0	0	0	0	0	8	3	4	0	0	0	13	11	0	0	0
2011-08-08 19:00:00	201107	0	0	0	0	0	0	0	0	0	0	10	11	2	0	0	0	12	9	0	0	0
2011-08-08 19:15:00	201107	0	0	0	0	0	0	0	0	0	0	2	3	3	0	0	0	10	15	0	0	0
2011-08-08 19:30:00	201107	0	0	0	0	0	0	0	0	0	0	9	11	5	0	0	0	11	6	0	0	0
2011-08-08 19:45:00	201107	0	0	0	0	0	0	0	0	0	0	10	8	6	0	0	0	12	13	0	0	0
2011-08-08 20:00:00	201107	0	0	0	0	0	0	0	0	0	0	8	1	0	0	0	0	13	13	0	0	0
2011-08-08 20:15:00	201107	0	0	0	0	0	0	0	0	0	0	10	1	5	0	0	0	10	14	0	0	0
2011-08-08 20:30:00	201107	0	0	0	0	3	0	0	0	0	0	10	2	8	0	0	0	17	10	0	0	0
2011-08-08 20:45:00	201107	0	0	0	0	1	0	0	0	0	0	8	0	6	0	0	0	8	7	0	0	0
2011-08-09 09:15:00	201107	0	0	0	0	0	0	0	0	0	0	6	0	0	0	0	0	5	6	0	0	0
2011-08-09 09:30:00	201107	0	0	0	0	0	0	0	0	0	0	8	0	0	0	0	0	10	7	0	0	0
2011-08-09 09:45:00	201107	0	0	0	0	0	0	0	0	0	0	11	0	0	0	0	0	8	15	0	0	0
2011-08-09 10:00:00	201107	0	0	0	0	0	0	0	0	0	0	7	0	0	0	0	0	6	14	0	0	0
2011-08-09 10:15:00	201107	0	0	0	0	0	0	0	0	0	0	12	0	0	0	0	0	4	14	0	0	0
2011-08-09 10:30:00	201107	0	0	0	0	0	0	0	0	0	0	9	1	1	0	0	0	3	14	0	0	0
2011-08-09 10:45:00	201107	0	0	0	0	0	1	0	0	0	0	6	1	1	0	0	0	7	12	0	0	0
2011-08-09 11:00:00	201107	0	0	0	0	0	1	0	0	0	0	9	1	0	0	0	0	12	14	0	0	0
2011-08-09 11:15:00	201107	0	0	0	0	0	0	0	0	0	0	8	0	0	0	0	0	11	16	0	0	0
2011-08-09 11:30:00	201107	0	0	0	0	0	0	0	0	0	0	7	1	1	0	0	0	14	10	0	0	0
2011-08-09 11:45:00	201107	0	0	0	0	0	0	0	0	0	0	12	0	1	0	0	0	13	12	0	0	0
2011-08-09 12:00:00	201107	0	0	0	0	0	0	0	0	0	0	6	0	0	0	0	0	12	11	0	0	0
2011-08-09 12:15:00	201107	0	0	0	0	0	0	0	0	0	0	8	3	0	0	0	0	9	13	0	0	0
2011-08-09 12:30:00	201107	0	0	0	0	0	0	0	0	0	0	10	0	0	0	0	0	13	14	0	0	0
2011-08-09 12:45:00	201107	0	0	0	0	0	0	0	0	0	0	7	1	0	0	0	0	12	13	0	0	0
2011-08-09 13:00:00	201107	0	0	0	0	0	0	0	0	0	0	9	0	1	0	0	0	16	13	0	0	0
2011-08-09 13:15:00	201107	0	0	0	0	0	0	0	0	0	0	7	0	0	0	0	0	10	12	0	0	0
2011-08-09 13:30:00	201107	0	0	0	0	0	0	0	0	0	0	6	1	0	0	0	0	10	3	0	0	0
2011-08-09 13:45:00	201107	0	0	0	0	0	0	0	0	0	0	5	0	0	0	0	0	12	11	0	0	0
2011-08-09 14:00:00	201107	0	0	0	0	0	0	0	0	0	0	7	1	1	0	0	0	11	7	0	0	0
2011-08-09 14:15:00	201107	0	0	0	0	0	0	0	0	0	0	11	1	0	0	0	0	13	14	0	0	0
2011-08-09 14:30:00	201107	0	0	0	0	0	0	0	0	0	0	11	0	0	0	0	0	11	9	0	0	0
2011-08-09 14:45:00	201107	0	0	0	0	2	0	0	0	0	0	10	7	1	0	0	0	11	12	0	0	0
2011-08-09 15:00:00	201107	0	0	0	0	0	0	0	0	0	0	8	7	2	0	0	0	12	10	0	0	0
2011-08-09 15:15:00	201107	0	0	0	0	0	1	0	0	0	0	12	6	4	0	0	0	6	14	0	0	0
2011-08-09 15:30:00	201107	0	0	0	0	1	0	0	0	0	0	11	7	5	0	0	0	13	6	0	0	0
2011-08-09 15:45:00	201107	0	0	0	0	0	0	0	0	0	0	11	6	1	0	0	0	10	11	0	0	0
2011-08-09 16:00:00	201107	0	0	0	0	0	0	0	0	0	0	9	8	0	0	0	0	10	11	0	0	0
2011-08-09 16:15:00	201107	0	0	0	0	0	0	0	0	0	0	13	1	0	0	0	0	12	8	0	0	0
2011-08-09 16:30:00	201107	0	0	0	0	0	0	0	0	0	0	9	6	0	0	0	0	13	12	0	0	0
2011-08-09 16:45:00	201107	0	0	0	0	0	0	0	0	0	0	9	4	0	0	0	0	11	10	0	0	0
2011-08-09 17:00:00	201107	0	0	0	0	0	0	0	0	0	0	12	5	1	0	0	0	14	14	0	0	0
2011-08-09 17:15:00	201107	0	0	0	0	0	0	0	0	0	0	6	5	0	0	0	0	13	8	0	0	0
2011-08-09 17:30:00	201107	0	0	0	0	0	0	0	0	0	0	8	5	1	0	0	0	15	13	0	0	0
2011-08-09 17:45:00	201107	0	0	0	0	0	0	0	0	0	0	10	2	2	0	0	0	14	14	0	0	0
2011-08-09 18:00:00	201107	0	0	0	0	0	1	0	0	0	0	9	1	0	0	0	0	10	12	0	0	0
2011-08-09 18:15:00	201107	0	0	0	0	0	0	0	0	0	0	3	5	2	0	0	0	16	16	0	0	0
2011-08-09 18:30:00	201107	0	0	0	0	0	0	0	0	0	0	5	5	1	0	0	0	14	11	0	0	0
2011-08-09 18:45:00	201107	0	0	0	0	0	0	0	0	0	0	8	1	0	0	0	0	15	13	0	0	0
2011-08-09 19:00:00	201107	0	0	0	0	0	1	0	0	0	0	7	2	3	0	0	0	11	15	0	0	0
2011-08-09 19:15:00	201107	0	0	0	0	0	0	0	0	0	0	9	2	1	0	0	0	14	11	0	0	0
2011-08-09 19:30:00	201107	0	0	0	0	0	0	0	0	0	0	8	0	1	0	0	0	9	12	0	0	0
2011-08-09 19:45:00	201107	0	0	0	0	0	0	0	0	0	0	4	1	1	0	0	0	14	12	0	0	0
2011-08-09 20:00:00	201107	0	0	0	0	0	0	0	0	0	0	8	1	0	0	0	0	13	10	0	0	0
2011-08-09 20:15:00	201107	0	0	0	0	0	0	0	0	0	0	3	1	2	0	0	0	15	14	0	0	0
2011-08-09 20:30:00	201107	0	0	0	0	0	0	0	0	0	0	8	0	1	0	0	0	13	13	0	0	0
2011-08-09 20:45:00	201107	0	0	0	0	0	0	0	0	0	0	6	1	1	0	0	0	14	12	0	0	0
2011-08-10 14:30:00	201107	0	0	0	0	0	0	0	0	0	0	2	3	0	0	0	0	6	5	0	0	0
2011-08-10 14:45:00	201107	0	0	0	0	0	0	0	0	0	0	7	4	0	0	0	0	13	11	0	0	0
2011-08-10 15:00:00	201107	0	0	0	0	0	0	0	0	0	0	4	1	2	0	0	0	13	13	0	0	0
2011-08-10 15:15:00	201107	0	0	0	0	0	0	0	0	0	0	9	1	2	0	0	0	10	10	0	0	0
2011-08-10 15:30:00	201107	0	0	0	0	0	0	0	0	0	0	9	2	1	0	0	0	15	12	0	0	0
2011-08-10 15:45:00	201107	0	0	0	0	0	0	0	0	0	0	10	2	1	0	0	0	17	13	0	0	0
2011-08-10 16:00:00	201107	0	0	0	0	0	0	0	0	0	0	5	1	0	0	0	0	13	9	0	0	0
2011-08-10 16:15:00	201107	0	0	0	0	0	0	0	0	0	0	6	0	0	0	0	0	13	8	0	0	0
2011-08-10 16:30:00	201107	0	0	0	0	0	0	0	0	0	0	5	3	0	0	0	0	14	12	0	0	0
2011-08-10 16:45:00	201107	0	0	0	0	0	0	0	0	0	0	13	0	1	0	0	0	14	10	0	0	0
2011-08-10 17:00:00	201107	0	0	0	0	0	0	0	0	0	0	7	1	0	0	0	0	12	14	0	0	0
2011-08-10 17:15:00	201107	0	0	0	0	0	0	0	0	0	0	15	1	2	0	0	0	11	11	0	0	0
2011-08-10 17:30:00	201107	0	0	0	0	0	0	0	0	0	0	4	2	1	0	0	0	13	11	0	0	0
2011-08-10 17:45:00	201107	0	0	0	0	0	0	0	0	0	0	5	2	3	0	0	0	12	13	0	0	0
2011-08-10 18:00:00	201107	0	0	0	0	0	0	0	0	0	0	11	4	1	0	0	0	14	15	0	0	0
2011-08-10 18:15:00	201107	0	0	0	0	0	0	0	0	0	0	12	2	0	0	0	0	11	12	0	0	0
2011-08-10 18:30:00	201107	0	0	0	0	0	0	0	0	0	0	4	2	1	0	0	0	12	12	0	0	0
2011-08-10 18:45:00	201107	0	0	0	0	0	0	0	0	0	0	9	3	1	0	0	0	16	14	0	0	0
2011-08-10 19:00:00	201107	0	0	0	0	0	0	0	0	0	0	10	7	0	0	0	0	10	13	0	0	0
2011-08-10 19:15:00	201107	0	0	0	0	0	0	0	0	0	0	10	1	2	0	0	0	15	12	0	0	0
2011-08-10 19:30:00	201107	0	0	0	0	0	0	0	0	0	0	6	4	2	0	0	0	13	12	0	0	0
2011-08-10 19:45:00	201107	0	0	0	0	0	0	0	0	0	0	11	0	2	0	0	0	13	14	0	0	0
2011-08-10 20:00:00	201107	0	0	0	0	0	0	0	0	0	0	8	3	2	0	0	0	12	8	0	0	0
2011-08-10 20:15:00	201107	0	0	0	0	0	0	0	0	0	0	9	7	2	0	0	0	14	14	0	0	0
2011-08-10 20:30:00	201107	0	0	0	0	0	0	0	0	0	0	12	4	1	0	0	0	16	13	0	0	0
2011-08-10 20:45:00	201107	0	0	0	0	0	0	0	0	0	0	11	1	1	0	0	0	16	15	0	0	0
2011-08-11 11:45:00	201107	0	0	0	0	0	0	0	0	0	0	2	0	0	0	0	0	1	2	0	0	0
2011-08-11 12:00:00	201107	0	0	0	0	0	0	0	0	0	0	4	0	0	0	0	0	2	8	0	0	0
2011-08-11 12:15:00	201107	0	0	0	0	0	0	0	0	0	0	3	0	1	0	0	0	3	3	0	0	0
2011-08-11 12:30:00	201107	0	0	0	0	0	0	0	0	0	0	4	1	0	0	0	0	12	7	0	0	0
2011-08-11 12:45:00	201107	0	0	0	0	0	0	0	0	0	0	7	0	0	0	0	0	14	7	0	0	0
2011-08-11 13:00:00	201107	0	0	0	0	0	0	0	0	0	0	6	0	0	0	0	0	11	9	0	0	0
2011-08-11 13:15:00	201107	0	0	0	0	0	0	0	0	0	0	7	2	1	0	0	0	11	15	0	0	0
2011-08-11 13:30:00	201107	0	0	0	0	0	0	0	0	0	0	8	0	8	0	0	0	15	14	0	0	0
2011-08-11 13:45:00	201107	0	0	0	0	0	0	0	0	0	0	7	1	2	0	0	0	11	14	0	0	0
2011-08-11 14:00:00	201107	0	0	0	0	0	0	0	0	0	0	4	1	0	0	0	0	15	10	0	0	0
2011-08-11 14:15:00	201107	0	0	0	0	0	0	0	0	0	0	3	1	0	0	0	0	9	14	0	0	0
2011-08-11 14:30:00	201107	0	0	0	0	0	0	0	0	0	0	2	1	0	0	0	0	8	9	0	0	0
2011-08-11 14:45:00	201107	0	0	0	0	0	0	0	0	0	0	4	1	1	0	0	0	12	11	0	0	0
2011-08-11 15:00:00	201107	0	0	0	0	0	0	0	0	0	0	1	0	1	0	0	0	13	11	0	0	0
2011-08-11 15:15:00	201107	0	0	0	0	0	0	0	0	0	0	5	0	0	0	0	0	14	12	0	0	0
2011-08-11 15:30:00	201107	0	0	0	0	0	0	0	0	0	0	9	2	0	0	0	0	7	10	0	0	0
2011-08-11 15:45:00	201107	0	0	0	0	0	0	0	0	0	0	4	0	0	0	0	0	13	13	0	0	0
2011-08-11 16:00:00	201107	0	0	0	0	0	0	0	0	0	0	3	1	1	0	0	0	12	14	0	0	0
2011-08-11 16:15:00	201107	0	0	0	0	0	0	0	0	0	0	2	0	0	0	0	0	12	8	0	0	0
2011-08-11 16:30:00	201107	0	0	0	0	0	0	0	0	0	0	2	1	1	0	0	0	10	11	0	0	0
2011-08-11 16:45:00	201107	0	0	0	0	0	0	0	0	0	0	2	0	0	0	0	0	9	10	0	0	0
2011-08-11 17:00:00	201107	0	0	0	0	0	0	0	0	0	0	7	0	0	0	0	0	6	8	0	0	0
2011-08-11 17:15:00	201107	0	0	0	0	0	0	0	0	0	0	2	0	0	0	0	0	7	13	0	0	0
2011-08-11 17:30:00	201107	0	0	0	0	0	0	0	0	0	0	4	2	1	0	0	0	14	9	0	0	0
2011-08-11 17:45:00	201107	0	0	0	0	0	0	0	0	0	0	3	2	0	0	0	0	8	8	0	0	0
2011-08-11 18:00:00	201107	0	0	0	0	0	0	0	0	0	0	4	1	2	0	0	0	10	11	0	0	0
2011-08-11 18:15:00	201107	0	0	0	0	0	0	0	0	0	0	3	2	1	0	0	0	6	13	0	0	0
2011-08-11 18:30:00	201107	0	0	0	0	0	0	0	0	0	0	3	2	0	0	0	0	10	9	0	0	0
2011-08-11 18:45:00	201107	0	0	0	0	0	0	0	0	0	0	5	0	3	0	0	0	9	9	0	0	0
2011-08-11 19:00:00	201107	0	0	0	0	0	0	0	0	0	0	8	2	5	0	0	0	8	14	0	0	0
2011-08-11 19:15:00	201107	0	0	0	0	0	0	0	0	0	0	8	1	1	0	0	0	10	11	0	0	0
2011-08-11 19:30:00	201107	0	0	0	0	0	0	0	0	0	0	3	3	1	0	0	0	15	6	0	0	0
2011-08-11 19:45:00	201107	0	0	0	0	0	0	0	0	0	0	3	2	2	0	0	0	10	11	0	0	0
2011-08-11 20:00:00	201107	0	0	0	0	0	0	0	0	0	0	4	2	0	0	0	0	10	11	0	0	0
2011-08-11 20:15:00	201107	0	0	0	0	0	0	0	0	0	0	8	1	0	0	0	0	13	7	0	0	0
2011-08-11 20:30:00	201107	0	0	0	0	0	0	0	0	0	0	6	0	1	0	0	0	14	9	0	0	0
2011-08-11 20:45:00	201107	0	0	0	0	0	0	0	0	0	0	9	1	0	0	0	0	11	15	0	0	0
2011-08-12 11:15:00	201107	0	0	0	0	0	0	0	0	0	0	0	1	0	0	0	0	0	1	0	0	0
2011-08-12 11:30:00	201107	0	0	0	0	0	0	0	0	0	0	3	3	0	0	0	0	2	14	0	0	0
2011-08-12 11:45:00	201107	0	0	0	0	0	0	0	0	0	0	2	5	0	0	0	0	5	8	0	0	0
2011-08-12 12:00:00	201107	0	0	0	0	0	0	0	0	0	0	7	7	1	0	0	0	5	9	0	0	0
2011-08-12 12:15:00	201107	0	0	0	0	0	0	0	0	0	0	9	5	2	0	0	0	8	8	0	0	0
2011-08-12 12:30:00	201107	0	0	0	0	0	0	0	0	0	0	7	8	0	0	0	0	12	8	0	0	0
2011-08-12 12:45:00	201107	0	0	0	0	0	0	0	0	0	0	5	4	0	0	0	0	15	9	0	0	0
2011-08-12 13:00:00	201107	0	0	0	0	0	0	0	0	0	0	11	3	4	0	0	0	11	13	1	0	0
2011-08-12 13:15:00	201107	0	0	0	0	0	0	0	0	0	0	5	9	4	0	0	0	9	13	0	0	0
2011-08-12 13:30:00	201107	0	0	0	0	0	0	0	0	0	0	3	6	1	0	0	0	7	4	0	0	0
2011-08-12 13:45:00	201107	0	0	0	0	0	0	0	0	0	0	5	2	1	0	0	0	11	5	0	0	0
2011-08-12 14:00:00	201107	0	0	0	0	0	0	0	0	0	0	12	5	3	0	0	0	13	13	2	0	0
2011-08-12 14:15:00	201107	0	0	0	0	0	0	0	0	0	0	6	10	1	0	0	0	12	16	3	0	0
2011-08-12 14:30:00	201107	0	0	0	0	0	0	0	0	0	0	7	7	1	0	0	0	11	11	5	0	0
2011-08-12 14:45:00	201107	0	0	0	0	0	0	0	0	0	0	7	10	4	0	0	0	10	11	5	0	0
2011-08-12 15:00:00	201107	0	0	0	0	0	0	0	0	0	0	10	4	4	0	0	0	13	10	1	0	0
2011-08-12 15:15:00	201107	0	0	0	0	0	0	0	0	0	0	10	7	3	0	0	0	11	10	0	0	0
2011-08-12 15:30:00	201107	0	0	0	0	0	0	0	0	0	0	5	5	8	0	0	0	10	11	0	0	0
2011-08-12 15:45:00	201107	0	0	0	0	0	0	0	0	0	0	4	4	3	0	0	0	13	10	0	0	0
2011-08-12 16:00:00	201107	0	0	0	0	0	0	0	0	0	0	3	6	2	0	0	0	12	10	1	0	0
2011-08-12 16:15:00	201107	0	0	0	0	0	0	0	0	0	0	3	4	3	0	0	0	12	10	0	0	0
2011-08-12 16:30:00	201107	0	0	0	0	0	0	0	0	0	0	7	1	0	0	0	0	13	13	2	0	0
2011-08-12 16:45:00	201107	0	0	0	0	0	0	0	0	0	0	5	0	0	0	0	0	11	11	1	0	0
2011-08-12 17:00:00	201107	0	0	0	0	0	0	0	0	0	0	8	0	2	0	0	0	15	15	0	0	0
2011-08-12 17:15:00	201107	0	0	0	0	0	0	0	0	0	0	3	0	2	0	0	0	12	12	0	0	0
2011-08-12 17:30:00	201107	0	0	0	0	0	0	0	0	0	0	5	0	5	0	0	0	10	8	1	0	0
2011-08-12 17:45:00	201107	0	0	0	0	0	0	0	0	0	0	8	0	5	0	0	0	9	11	0	0	0
2011-08-12 18:00:00	201107	0	0	0	0	0	0	0	0	0	0	11	2	0	0	0	0	12	11	3	0	0
2011-08-12 18:15:00	201107	0	0	0	0	0	0	0	0	0	0	5	3	2	0	0	0	9	14	0	0	0
2011-08-12 18:30:00	201107	0	0	0	0	0	0	0	0	0	0	9	2	1	0	0	0	11	11	0	0	0
2011-08-12 18:45:00	201107	0	0	0	0	0	0	0	0	0	0	6	0	0	0	0	0	14	12	0	0	0
2011-08-12 19:00:00	201107	0	0	0	0	0	0	0	0	0	0	6	0	0	0	0	0	15	12	0	0	0
2011-08-12 19:15:00	201107	0	0	0	0	0	0	0	0	0	0	8	0	1	0	0	0	13	15	1	0	0
2011-08-12 19:30:00	201107	0	0	0	0	0	0	0	0	0	0	6	0	0	0	0	0	12	15	0	0	0
2011-08-12 19:45:00	201107	0	0	0	0	0	0	0	0	0	0	6	0	0	0	0	0	14	14	1	0	0
2011-08-12 20:00:00	201107	0	0	0	0	0	0	0	0	0	0	9	1	2	0	0	0	14	10	1	1	0
2011-08-12 20:15:00	201107	0	0	0	0	0	0	0	0	0	0	8	5	1	0	0	0	11	12	0	0	0
2011-08-12 20:30:00	201107	0	0	0	0	0	0	0	0	0	0	11	6	1	0	0	0	9	14	0	0	0
2011-08-12 20:45:00	201107	0	0	0	0	0	0	0	0	0	0	8	0	0	0	0	0	12	15	5	0	0
2011-08-13 09:30:00	201107	0	0	0	0	0	0	0	0	0	0	3	0	0	0	0	0	3	6	0	0	0
2011-08-13 09:45:00	201107	0	0	0	0	0	0	0	0	0	0	1	0	0	0	0	0	4	4	0	0	0
2011-08-13 10:00:00	201107	0	0	0	0	0	0	0	0	0	0	3	0	0	0	0	0	4	10	0	0	0
2011-08-13 10:15:00	201107	0	0	0	0	0	0	0	0	0	0	5	0	0	0	0	0	10	14	0	0	0
2011-08-13 10:30:00	201107	0	0	0	0	0	0	0	0	0	0	1	0	0	0	0	0	12	4	0	0	0
2011-08-13 10:45:00	201107	0	0	0	0	0	0	0	0	0	0	4	0	0	0	0	0	13	11	0	0	0
2011-08-13 11:00:00	201107	0	0	0	0	0	0	0	0	0	0	8	0	0	0	0	0	12	11	0	0	0
2011-08-13 11:15:00	201107	0	0	0	0	0	0	0	0	0	0	5	0	2	0	0	0	15	7	0	0	0
2011-08-13 11:30:00	201107	0	0	0	0	0	0	0	0	0	0	8	0	0	0	0	0	8	7	0	0	0
2011-08-13 11:45:00	201107	0	0	0	0	0	0	0	0	0	0	6	0	1	0	0	0	13	8	0	0	0
2011-08-13 12:00:00	201107	0	0	0	0	0	0	0	0	0	0	7	1	2	0	0	0	10	11	1	0	0
2011-08-13 12:15:00	201107	0	0	0	0	0	0	0	0	0	0	7	2	2	0	0	0	14	11	0	0	0
2011-08-13 12:30:00	201107	0	0	0	0	0	0	0	0	0	0	3	2	0	0	0	0	12	8	0	0	0
2011-08-13 12:45:00	201107	0	0	0	0	0	0	0	0	0	0	5	1	1	0	0	0	16	11	0	0	0
2011-08-13 13:00:00	201107	0	0	0	0	0	0	0	0	0	0	5	1	1	0	0	0	9	3	0	0	0
2011-08-13 13:15:00	201107	0	0	0	0	0	0	0	0	0	0	6	0	1	0	0	0	10	5	0	0	0
2011-08-13 13:30:00	201107	0	0	0	0	0	0	0	0	0	0	9	2	0	0	0	0	13	12	0	0	0
2011-08-13 13:45:00	201107	0	0	0	0	0	0	0	0	0	0	8	1	1	1	0	0	12	16	0	0	0
2011-08-13 14:00:00	201107	0	0	0	0	0	0	0	0	0	0	5	5	4	0	0	0	13	10	1	0	0
2011-08-13 14:15:00	201107	0	0	0	0	0	0	0	0	0	0	15	7	1	0	0	0	8	10	2	0	0
2011-08-13 14:30:00	201107	0	0	0	0	0	0	0	0	0	0	7	1	2	0	0	0	13	9	1	0	0
2011-08-13 14:45:00	201107	0	0	0	0	0	0	0	0	0	0	8	3	3	0	0	0	12	11	0	0	0
[truncated: 2,194 more rows]
