# Supplementary material for: Bayesian State-Space Modelling of Conventional Acoustic Tracking Provides Accurate Descriptors of Home Range Behavior in a Small-Bodied Coastal Fish Species
Source: PLoS One. 2016 Apr 27;11(4):e0154089. doi: 10.1371/journal.pone.0154089 (PMC4847866; doi:10.1371/journal.pone.0154089)
Supplement: S1 Dataset — (ZIP) [file pone.0154089.s002.zip › receivers.csv]

id_receiver	UTMX	UTMY
368	476556	4364836
376	476551	4365138
374	476504	4365388
362	476552	4365756
369	476851	4364543
373	476857	4364844
355	476838	4365149
372	476844	4365435
10372	476836	4365747
357	476862	4366081
366	477145	4364555
361	477145	4364847
370	477141	4365165
364	477147	4365450
417	477154	4365746
360	477159	4366058
10370	477453	4364546
10373	477453	4364846
363	477455	4365151
10374	477435	4365433
10371	477425	4365743
